# Supplementary material for: 4-(4-Bromo­phen­yl)-4,5,6,7-tetra­hydro-3-methyl-6-oxo-1-phenyl-1H-pyrazolo[3,4-b]pyridine-5-carbonitrile ethanol solvate
Source: Acta Crystallogr Sect E Struct Rep Online. 2008 Sep 13;64(Pt 10):o1925. doi: 10.1107/S1600536808028638 (PMC2959421; doi:10.1107/S1600536808028638)
Supplement: Supplementary file 1 [file e-64-o1925-sup1.cif]

##############################################################################
###                                                                        ###
###        Electronic paper (Acta Crystallographica Section E)             ###
###                                                                        ###
##############################################################################
#                                                                            #
# This CIF contains the data in a paper accepted for publication in Acta     #
# Crystallographica Section E. It conforms to the requirements of Notes      #
# for Authors for Section E, and has been peer reviewed under the auspices   #
# of the IUCr Commission on Journals.                                        #
#                                                                            #
# Full details of the Crystallographic Information File format               #
# are given in the paper "The Crystallographic Information File (CIF):       #
# a New Standard Archive File for Crystallography" by S. R. Hall, F. H.      #
# Allen and I. D. Brown [Acta Cryst. (1991), A47, 655-685].                  #
#                                                                            #
# The current version of the core CIF dictionary is obtainable from          #
# ftp://ftp.iucr.org/pub/cif_core.dic. The current version number is 2.4.    #
#                                                                            #
# Software is freely available for graphical display of the structure(s) in  #
# this CIF.  For information consult the CIF home page http://www.iucr.org/  #
# cif/home.html                                                              #
#                                                                            #
# This file may be used for bona fide research purposes within the           #
# scientific community so long as proper attribution is given to the journal # 
# article from which it was obtained.                                        #
#                                                                            #
##############################################################################
                                             
data_I
_audit_creation_method     SHELXL-97
_chemical_name_systematic
;
4-(4-Bromophenyl)-4,5,6,7-tetrahydro-3-methyl-6-oxo-1-phenyl-1<i>H</i>-
pyrazolo[3,4-<i>b</i>]pyridine-5-carbonitrile ethanol solvate
;
_chemical_name_common     ?
_chemical_formula_moiety     'C20 H15 Br N4 O , C2 H6 O'
_chemical_formula_sum     'C22 H21 Br N4 O2'
_chemical_formula_iupac     'C20 H15 Br N4 O , C2 H6 O'
_chemical_formula_weight     453.34
_chemical_melting_point     ?
_symmetry_cell_setting     monoclinic
_symmetry_space_group_name_H-M     'P 21/c'
_symmetry_space_group_name_Hall     '-P 2ybc'
loop_
    _symmetry_equiv_pos_as_xyz
    'x, y, z'
    '-x, y+1/2, -z+1/2'
    '-x, -y, -z'
    'x, -y-1/2, z-1/2'
_cell_length_a     21.871(9)
_cell_length_b     9.209(4)
_cell_length_c     10.552(5)
_cell_angle_alpha     90.00
_cell_angle_beta     90.370(5)
_cell_angle_gamma     90.00
_cell_volume     2125.4(15)
_cell_formula_units_Z     4
_cell_measurement_reflns_used     2154
_cell_measurement_theta_min     2.40
_cell_measurement_theta_max     22.29
_cell_measurement_temperature     295(2)
_exptl_crystal_description     block
_exptl_crystal_colour     colourless
_exptl_crystal_size_max     0.31
_exptl_crystal_size_mid     0.24
_exptl_crystal_size_min     0.14
_exptl_crystal_density_diffrn     1.417
_exptl_crystal_density_meas     ?
_exptl_crystal_density_method     'not measured'
_exptl_crystal_F_000     928
_exptl_absorpt_coefficient_mu     1.959
_exptl_absorpt_correction_type     multi-scan
_exptl_absorpt_process_details     '(SADABS; Bruker, 1997)'
_exptl_absorpt_correction_T_min     0.5864
_exptl_absorpt_correction_T_max     0.7697
_exptl_special_details
;
;
_diffrn_ambient_temperature     295(2)
_diffrn_radiation_type     MoK\a
_diffrn_radiation_wavelength     0.71073
_diffrn_radiation_source     'fine-focus sealed tube'
_diffrn_radiation_monochromator     graphite
_diffrn_measurement_device_type     'Bruker SMART CCD area-detector'
_diffrn_measurement_method     '\f and \w scans'
_diffrn_detector_area_resol_mean     ?
_diffrn_reflns_number     10428
_diffrn_reflns_av_R_equivalents     0.0347
_diffrn_reflns_av_sigmaI/netI     0.0528
_diffrn_reflns_theta_min     2.40
_diffrn_reflns_theta_max     25.50
_diffrn_reflns_theta_full     25.50
_diffrn_measured_fraction_theta_max     0.999
_diffrn_measured_fraction_theta_full     0.999
_diffrn_reflns_limit_h_min     -26
_diffrn_reflns_limit_h_max     26
_diffrn_reflns_limit_k_min     -11
_diffrn_reflns_limit_k_max     9
_diffrn_reflns_limit_l_min     -12
_diffrn_reflns_limit_l_max     12
_diffrn_standards_number     0
_diffrn_standards_interval_count     ?
_diffrn_standards_interval_time     ?
_diffrn_standards_decay_%     ?
_refine_special_details
;
Refinement of <i>F</i>^2^ against ALL reflections. The weighted <i>R</i>-factor
<i>wR</i> and
goodness of fit <i>S</i> are based on <i>F</i>^2^, conventional
<i>R</i>-factors <i>R</i> are based
on <i>F</i>, with <i>F</i> set to zero for negative <i>F</i>^2^. The threshold
expression of
<i>F</i>^2^ > \s(<i>F</i>^2^) is used only for calculating <i>R</i>-factors(gt)
<i>etc</i>. and is
not relevant to the choice of reflections for refinement. <i>R</i>-factors
based
on <i>F</i>^2^ are statistically about twice as large as those based on
<i>F</i>, and <i>R</i>-
factors based on ALL data will be even larger.
;
_reflns_number_total     3947
_reflns_number_gt     2414
_reflns_threshold_expression     I>2\s(I)
_refine_ls_structure_factor_coef     Fsqd
_refine_ls_matrix_type     full
_refine_ls_R_factor_all     0.0897
_refine_ls_R_factor_gt     0.0461
_refine_ls_wR_factor_gt     0.1035
_refine_ls_wR_factor_ref     0.1212
_refine_ls_goodness_of_fit_ref     1.008
_refine_ls_restrained_S_all     1.008
_refine_ls_number_reflns     3947
_refine_ls_number_parameters     265
_refine_ls_number_restraints     0
_refine_ls_hydrogen_treatment     constr
_refine_ls_weighting_scheme     calc
_refine_ls_weighting_details
       'calc w = 1/[\s^2^(Fo^2^)+(0.0415P)^2^+1.3425P] where P=(Fo^2^+2Fc^2^)/3'
_atom_sites_solution_hydrogens     geom
_atom_sites_solution_primary     direct
_atom_sites_solution_secondary     difmap
_refine_ls_shift/su_max     0.001
_refine_ls_shift/su_mean     0.000
_refine_diff_density_max     0.529
_refine_diff_density_min     -0.507
_refine_ls_extinction_method     none
_refine_ls_extinction_coef     ?
loop_
    _atom_type_symbol
    _atom_type_description
    _atom_type_scat_dispersion_real
    _atom_type_scat_dispersion_imag
    _atom_type_scat_source
    'C' 'C' 0.0033 0.0016
                         'International Tables Vol C Tables 4.2.6.8 and 6.1.1.4'
    'H' 'H' 0.0000 0.0000
                         'International Tables Vol C Tables 4.2.6.8 and 6.1.1.4'
    'N' 'N' 0.0061 0.0033
                         'International Tables Vol C Tables 4.2.6.8 and 6.1.1.4'
    'O' 'O' 0.0106 0.0060
                         'International Tables Vol C Tables 4.2.6.8 and 6.1.1.4'
    'Br' 'Br' -0.2901 2.4595
                         'International Tables Vol C Tables 4.2.6.8 and 6.1.1.4'
_computing_data_collection     'SMART (Bruker, 1997)'
_computing_cell_refinement     'SAINT (Bruker, 1997)'
_computing_data_reduction     'SAINT (Bruker, 1997)'
_computing_structure_solution     'SHELXS97 (Sheldrick, 2008)'
_computing_structure_refinement     'SHELXL97 (Sheldrick, 2008)'
_computing_molecular_graphics     'ORTEP-3 for Windows (Farrugia, 1997)'
_computing_publication_material     'WinGX (Farrugia, 1999)'
loop_
    _atom_site_type_symbol
    _atom_site_label
    _atom_site_fract_x
    _atom_site_fract_y
    _atom_site_fract_z
    _atom_site_U_iso_or_equiv
    _atom_site_adp_type
    _atom_site_calc_flag
    _atom_site_refinement_flags
    _atom_site_occupancy
    _atom_site_disorder_assembly
    _atom_site_disorder_group
    Br Br1 0.449857(19) 0.58567(7) 0.18723(5) 0.1023(3) Uani d . 1 . .
    O O1 0.77687(11) 0.8095(2) 0.2363(2) 0.0553(6) Uani d . 1 . .
    O O2 0.83439(11) 0.5202(3) 0.0508(2) 0.0558(6) Uani d . 1 . .
    H H2 0.8220 0.4430 0.0218 0.084 Uiso calc R 1 . .
    N N1 0.77906(13) 0.2474(3) 0.4696(2) 0.0478(7) Uani d . 1 . .
    N N2 0.80852(12) 0.3344(3) 0.3832(2) 0.0431(6) Uani d . 1 . .
    N N3 0.79796(12) 0.5800(3) 0.2978(2) 0.0434(6) Uani d . 1 . .
    H H3D 0.8174 0.5606 0.2174 0.065 Uiso d R 1 . .
    N N4 0.67632(15) 0.9759(4) 0.4375(3) 0.0732(9) Uani d . 1 . .
    C C1 0.73512(15) 0.3303(4) 0.5195(3) 0.0442(8) Uani d . 1 . .
    C C2 0.73547(14) 0.4703(3) 0.4646(3) 0.0404(7) Uani d . 1 . .
    C C3 0.69597(14) 0.6023(3) 0.4808(3) 0.0414(8) Uani d . 1 . .
    H H3 0.6870 0.6128 0.5712 0.050 Uiso calc R 1 . .
    C C4 0.73741(14) 0.7328(3) 0.4401(3) 0.0407(8) Uani d . 1 . .
    H H4 0.7688 0.7432 0.5061 0.049 Uiso calc R 1 . .
    C C5 0.77157(14) 0.7129(4) 0.3138(3) 0.0418(8) Uani d . 1 . .
    C C6 0.78163(14) 0.4672(3) 0.3795(3) 0.0387(7) Uani d . 1 . .
    C C7 0.70350(16) 0.8703(4) 0.4370(3) 0.0487(8) Uani d . 1 . .
    C C8 0.69393(18) 0.2752(4) 0.6197(3) 0.0648(10) Uani d . 1 . .
    H H8A 0.6546 0.2537 0.5833 0.097 Uiso calc R 1 . .
    H H8B 0.6895 0.3477 0.6843 0.097 Uiso calc R 1 . .
    H H8C 0.7110 0.1886 0.6561 0.097 Uiso calc R 1 . .
    C C9 0.63578(14) 0.5971(3) 0.4089(3) 0.0426(8) Uani d . 1 . .
    C C10 0.58214(16) 0.6426(4) 0.4648(3) 0.0628(10) Uani d . 1 . .
    H H10 0.5830 0.6750 0.5482 0.075 Uiso calc R 1 . .
    C C11 0.52737(17) 0.6412(5) 0.3997(4) 0.0771(13) Uani d . 1 . .
    H H11 0.4918 0.6721 0.4391 0.092 Uiso calc R 1 . .
    C C12 0.52561(16) 0.5939(4) 0.2764(4) 0.0626(10) Uani d . 1 . .
    C C13 0.57776(16) 0.5502(4) 0.2179(3) 0.0661(11) Uani d . 1 . .
    H H13 0.5765 0.5189 0.1341 0.079 Uiso calc R 1 . .
    C C14 0.63241(16) 0.5528(4) 0.2835(3) 0.0586(10) Uani d . 1 . .
    H H14 0.6680 0.5240 0.2427 0.070 Uiso calc R 1 . .
    C C15 0.85626(15) 0.2756(4) 0.3081(3) 0.0456(8) Uani d . 1 . .
    C C16 0.84675(18) 0.1459(4) 0.2460(3) 0.0559(9) Uani d . 1 . .
    H H16 0.8097 0.0969 0.2529 0.067 Uiso calc R 1 . .
    C C17 0.8936(2) 0.0902(5) 0.1732(4) 0.0769(13) Uani d . 1 . .
    H H17 0.8880 0.0026 0.1309 0.092 Uiso calc R 1 . .
    C C18 0.9477(2) 0.1616(6) 0.1624(4) 0.0854(14) Uani d . 1 . .
    H H18 0.9786 0.1231 0.1125 0.103 Uiso calc R 1 . .
    C C19 0.95680(19) 0.2899(6) 0.2249(4) 0.0816(13) Uani d . 1 . .
    H H19 0.9939 0.3384 0.2175 0.098 Uiso calc R 1 . .
    C C20 0.91114(17) 0.3477(4) 0.2990(4) 0.0627(10) Uani d . 1 . .
    H H20 0.9174 0.4344 0.3423 0.075 Uiso calc R 1 . .
    C C21 0.89214(19) 0.5522(5) -0.0008(4) 0.0750(12) Uani d . 1 . .
    H H21A 0.8879 0.5692 -0.0911 0.090 Uiso calc R 1 . .
    H H21B 0.9192 0.4699 0.0114 0.090 Uiso calc R 1 . .
    C C22 0.9183(3) 0.6785(6) 0.0587(6) 0.128(2) Uani d . 1 . .
    H H22A 0.8972 0.7637 0.0298 0.192 Uiso calc R 1 . .
    H H22B 0.9607 0.6855 0.0371 0.192 Uiso calc R 1 . .
    H H22C 0.9144 0.6704 0.1490 0.192 Uiso calc R 1 . .
loop_
    _atom_site_aniso_label
    _atom_site_aniso_U_11
    _atom_site_aniso_U_22
    _atom_site_aniso_U_33
    _atom_site_aniso_U_12
    _atom_site_aniso_U_13
    _atom_site_aniso_U_23
    Br1 0.0484(3) 0.1630(6) 0.0952(4) 0.0022(3) -0.0134(2) -0.0219(3)
    O1 0.0811(17) 0.0401(14) 0.0446(13) -0.0010(13) 0.0004(11) 0.0073(11)
    O2 0.0628(16) 0.0541(16) 0.0508(13) -0.0062(13) 0.0098(11) -0.0147(12)
    N1 0.0548(17) 0.0385(16) 0.0503(16) -0.0019(14) 0.0086(13) 0.0083(13)
    N2 0.0485(16) 0.0365(16) 0.0444(14) 0.0022(14) 0.0089(12) 0.0029(13)
    N3 0.0540(16) 0.0375(16) 0.0387(14) 0.0027(13) 0.0093(12) 0.0032(12)
    N4 0.065(2) 0.049(2) 0.105(3) 0.0064(18) -0.0053(18) -0.0055(19)
    C1 0.0478(19) 0.039(2) 0.0458(18) -0.0049(17) 0.0068(15) 0.0041(16)
    C2 0.0456(18) 0.039(2) 0.0366(16) 0.0001(16) 0.0007(14) 0.0015(14)
    C3 0.0476(18) 0.042(2) 0.0344(15) -0.0009(16) 0.0043(13) -0.0030(14)
    C4 0.0491(18) 0.0367(19) 0.0364(16) 0.0024(16) -0.0051(14) -0.0046(14)
    C5 0.0486(19) 0.040(2) 0.0371(16) -0.0037(16) -0.0039(14) 0.0000(16)
    C6 0.0447(18) 0.0332(19) 0.0383(16) 0.0012(15) 0.0017(14) 0.0015(14)
    C7 0.052(2) 0.040(2) 0.054(2) -0.0029(18) -0.0030(16) -0.0052(16)
    C8 0.074(3) 0.053(2) 0.068(2) -0.001(2) 0.024(2) 0.0119(19)
    C9 0.0445(18) 0.0367(19) 0.0466(18) 0.0004(15) 0.0051(14) -0.0050(15)
    C10 0.055(2) 0.084(3) 0.049(2) -0.001(2) 0.0105(17) -0.0201(19)
    C11 0.043(2) 0.117(4) 0.072(3) 0.004(2) 0.0126(19) -0.022(3)
    C12 0.043(2) 0.075(3) 0.069(2) -0.001(2) -0.0050(18) -0.009(2)
    C13 0.054(2) 0.087(3) 0.057(2) 0.005(2) -0.0018(18) -0.025(2)
    C14 0.047(2) 0.073(3) 0.056(2) 0.0102(19) 0.0020(16) -0.0236(19)
    C15 0.050(2) 0.043(2) 0.0433(17) 0.0105(17) 0.0019(15) 0.0024(16)
    C16 0.071(2) 0.046(2) 0.051(2) 0.0061(19) 0.0051(18) -0.0011(17)
    C17 0.119(4) 0.052(3) 0.060(2) 0.021(3) 0.017(2) -0.004(2)
    C18 0.091(4) 0.086(4) 0.080(3) 0.038(3) 0.034(3) 0.012(3)
    C19 0.054(3) 0.093(4) 0.098(3) 0.008(3) 0.017(2) 0.007(3)
    C20 0.054(2) 0.062(3) 0.072(2) 0.002(2) 0.0058(19) -0.001(2)
    C21 0.071(3) 0.079(3) 0.075(3) -0.010(2) 0.016(2) -0.015(2)
    C22 0.105(4) 0.127(5) 0.152(5) -0.062(4) 0.036(4) -0.049(4)
_geom_special_details
;
All e.s.d.'s (except the e.s.d. in the dihedral angle between two l.s. planes)
are estimated using the full covariance matrix. The cell e.s.d.'s are taken
into account individually in the estimation of e.s.d.'s in distances, angles
and torsion angles; correlations between e.s.d.'s in cell parameters are only
used when they are defined by crystal symmetry. An approximate (isotropic)
treatment of cell e.s.d.'s is used for estimating e.s.d.'s involving l.s.
planes.
;
loop_
    _geom_bond_atom_site_label_1
    _geom_bond_atom_site_label_2
    _geom_bond_site_symmetry_2
    _geom_bond_distance
    _geom_bond_publ_flag
    Br1 C12 . 1.901(4) ?
    O1 C5 . 1.215(3) ?
    O2 C21 . 1.409(4) ?
    O2 H2 . 0.8200 ?
    N1 C1 . 1.338(4) ?
    N1 N2 . 1.377(3) ?
    N2 C6 . 1.357(4) ?
    N2 C15 . 1.422(4) ?
    N3 C5 . 1.364(4) ?
    N3 C6 . 1.398(4) ?
    N3 H3D . 0.9687 ?
    N4 C7 . 1.140(4) ?
    C1 C2 . 1.414(4) ?
    C1 C8 . 1.482(4) ?
    C2 C6 . 1.356(4) ?
    C2 C3 . 1.502(4) ?
    C3 C9 . 1.516(4) ?
    C3 C4 . 1.567(4) ?
    C3 H3 . 0.9800 ?
    C4 C7 . 1.468(5) ?
    C4 C5 . 1.544(4) ?
    C4 H4 . 0.9800 ?
    C8 H8A . 0.9600 ?
    C8 H8B . 0.9600 ?
    C8 H8C . 0.9600 ?
    C9 C10 . 1.381(5) ?
    C9 C14 . 1.386(4) ?
    C10 C11 . 1.377(5) ?
    C10 H10 . 0.9300 ?
    C11 C12 . 1.373(5) ?
    C11 H11 . 0.9300 ?
    C12 C13 . 1.361(5) ?
    C13 C14 . 1.378(5) ?
    C13 H13 . 0.9300 ?
    C14 H14 . 0.9300 ?
    C15 C20 . 1.376(5) ?
    C15 C16 . 1.377(5) ?
    C16 C17 . 1.383(5) ?
    C16 H16 . 0.9300 ?
    C17 C18 . 1.359(6) ?
    C17 H17 . 0.9300 ?
    C18 C19 . 1.367(6) ?
    C18 H18 . 0.9300 ?
    C19 C20 . 1.379(5) ?
    C19 H19 . 0.9300 ?
    C20 H20 . 0.9300 ?
    C21 C22 . 1.438(6) ?
    C21 H21A . 0.9700 ?
    C21 H21B . 0.9700 ?
    C22 H22A . 0.9600 ?
    C22 H22B . 0.9600 ?
    C22 H22C . 0.9600 ?
loop_
    _geom_angle_atom_site_label_1
    _geom_angle_atom_site_label_2
    _geom_angle_atom_site_label_3
    _geom_angle_site_symmetry_1
    _geom_angle_site_symmetry_3
    _geom_angle
    _geom_angle_publ_flag
    C21 O2 H2 . . 109.5 ?
    C1 N1 N2 . . 105.7(2) ?
    C6 N2 N1 . . 109.8(2) ?
    C6 N2 C15 . . 130.3(3) ?
    N1 N2 C15 . . 119.7(3) ?
    C5 N3 C6 . . 118.8(3) ?
    C5 N3 H3D . . 117.5 ?
    C6 N3 H3D . . 121.2 ?
    N1 C1 C2 . . 110.6(3) ?
    N1 C1 C8 . . 121.8(3) ?
    C2 C1 C8 . . 127.5(3) ?
    C6 C2 C1 . . 105.0(3) ?
    C6 C2 C3 . . 121.6(3) ?
    C1 C2 C3 . . 133.4(3) ?
    C2 C3 C9 . . 114.6(3) ?
    C2 C3 C4 . . 104.8(2) ?
    C9 C3 C4 . . 112.9(2) ?
    C2 C3 H3 . . 108.1 ?
    C9 C3 H3 . . 108.1 ?
    C4 C3 H3 . . 108.1 ?
    C7 C4 C5 . . 109.3(3) ?
    C7 C4 C3 . . 112.0(3) ?
    C5 C4 C3 . . 115.4(2) ?
    C7 C4 H4 . . 106.5 ?
    C5 C4 H4 . . 106.5 ?
    C3 C4 H4 . . 106.5 ?
    O1 C5 N3 . . 122.1(3) ?
    O1 C5 C4 . . 122.9(3) ?
    N3 C5 C4 . . 114.9(3) ?
    C2 C6 N2 . . 108.9(3) ?
    C2 C6 N3 . . 125.9(3) ?
    N2 C6 N3 . . 125.1(3) ?
    N4 C7 C4 . . 178.1(4) ?
    C1 C8 H8A . . 109.5 ?
    C1 C8 H8B . . 109.5 ?
    H8A C8 H8B . . 109.5 ?
    C1 C8 H8C . . 109.5 ?
    H8A C8 H8C . . 109.5 ?
    H8B C8 H8C . . 109.5 ?
    C10 C9 C14 . . 117.1(3) ?
    C10 C9 C3 . . 121.0(3) ?
    C14 C9 C3 . . 121.8(3) ?
    C11 C10 C9 . . 121.6(3) ?
    C11 C10 H10 . . 119.2 ?
    C9 C10 H10 . . 119.2 ?
    C12 C11 C10 . . 119.6(3) ?
    C12 C11 H11 . . 120.2 ?
    C10 C11 H11 . . 120.2 ?
    C13 C12 C11 . . 120.4(3) ?
    C13 C12 Br1 . . 119.6(3) ?
    C11 C12 Br1 . . 120.0(3) ?
    C12 C13 C14 . . 119.6(3) ?
    C12 C13 H13 . . 120.2 ?
    C14 C13 H13 . . 120.2 ?
    C13 C14 C9 . . 121.7(3) ?
    C13 C14 H14 . . 119.1 ?
    C9 C14 H14 . . 119.1 ?
    C20 C15 C16 . . 121.0(3) ?
    C20 C15 N2 . . 120.0(3) ?
    C16 C15 N2 . . 119.1(3) ?
    C15 C16 C17 . . 118.4(4) ?
    C15 C16 H16 . . 120.8 ?
    C17 C16 H16 . . 120.8 ?
    C18 C17 C16 . . 121.0(4) ?
    C18 C17 H17 . . 119.5 ?
    C16 C17 H17 . . 119.5 ?
    C17 C18 C19 . . 120.1(4) ?
    C17 C18 H18 . . 119.9 ?
    C19 C18 H18 . . 119.9 ?
    C18 C19 C20 . . 120.2(4) ?
    C18 C19 H19 . . 119.9 ?
    C20 C19 H19 . . 119.9 ?
    C15 C20 C19 . . 119.3(4) ?
    C15 C20 H20 . . 120.4 ?
    C19 C20 H20 . . 120.4 ?
    O2 C21 C22 . . 110.8(3) ?
    O2 C21 H21A . . 109.5 ?
    C22 C21 H21A . . 109.5 ?
    O2 C21 H21B . . 109.5 ?
    C22 C21 H21B . . 109.5 ?
    H21A C21 H21B . . 108.1 ?
    C21 C22 H22A . . 109.5 ?
    C21 C22 H22B . . 109.5 ?
    H22A C22 H22B . . 109.5 ?
    C21 C22 H22C . . 109.5 ?
    H22A C22 H22C . . 109.5 ?
    H22B C22 H22C . . 109.5 ?
loop_
    _geom_torsion_atom_site_label_1
    _geom_torsion_atom_site_label_2
    _geom_torsion_atom_site_label_3
    _geom_torsion_atom_site_label_4
    _geom_torsion_site_symmetry_1
    _geom_torsion_site_symmetry_2
    _geom_torsion_site_symmetry_3
    _geom_torsion_site_symmetry_4
    _geom_torsion
    _geom_torsion_publ_flag
    C1 N1 N2 C6 . . . . -1.3(3) ?
    C1 N1 N2 C15 . . . . -176.8(3) ?
    N2 N1 C1 C2 . . . . 0.7(3) ?
    N2 N1 C1 C8 . . . . -178.6(3) ?
    N1 C1 C2 C6 . . . . 0.0(3) ?
    C8 C1 C2 C6 . . . . 179.4(3) ?
    N1 C1 C2 C3 . . . . 177.5(3) ?
    C8 C1 C2 C3 . . . . -3.1(6) ?
    C6 C2 C3 C9 . . . . 97.3(3) ?
    C1 C2 C3 C9 . . . . -79.9(4) ?
    C6 C2 C3 C4 . . . . -27.0(4) ?
    C1 C2 C3 C4 . . . . 155.8(3) ?
    C2 C3 C4 C7 . . . . 173.7(2) ?
    C9 C3 C4 C7 . . . . 48.4(3) ?
    C2 C3 C4 C5 . . . . 47.8(3) ?
    C9 C3 C4 C5 . . . . -77.5(3) ?
    C6 N3 C5 O1 . . . . -169.4(3) ?
    C6 N3 C5 C4 . . . . 13.4(4) ?
    C7 C4 C5 O1 . . . . 11.5(4) ?
    C3 C4 C5 O1 . . . . 138.8(3) ?
    C7 C4 C5 N3 . . . . -171.3(3) ?
    C3 C4 C5 N3 . . . . -44.0(4) ?
    C1 C2 C6 N2 . . . . -0.8(3) ?
    C3 C2 C6 N2 . . . . -178.7(3) ?
    C1 C2 C6 N3 . . . . 177.2(3) ?
    C3 C2 C6 N3 . . . . -0.6(5) ?
    N1 N2 C6 C2 . . . . 1.3(3) ?
    C15 N2 C6 C2 . . . . 176.2(3) ?
    N1 N2 C6 N3 . . . . -176.7(3) ?
    C15 N2 C6 N3 . . . . -1.8(5) ?
    C5 N3 C6 C2 . . . . 9.3(4) ?
    C5 N3 C6 N2 . . . . -172.9(3) ?
    C5 C4 C7 N4 . . . . 168(11) ?
    C3 C4 C7 N4 . . . . 39(12) ?
    C2 C3 C9 C10 . . . . 137.1(3) ?
    C4 C3 C9 C10 . . . . -103.1(4) ?
    C2 C3 C9 C14 . . . . -45.7(4) ?
    C4 C3 C9 C14 . . . . 74.2(4) ?
    C14 C9 C10 C11 . . . . 1.3(6) ?
    C3 C9 C10 C11 . . . . 178.7(4) ?
    C9 C10 C11 C12 . . . . -0.1(7) ?
    C10 C11 C12 C13 . . . . -0.8(7) ?
    C10 C11 C12 Br1 . . . . 178.0(3) ?
    C11 C12 C13 C14 . . . . 0.5(6) ?
    Br1 C12 C13 C14 . . . . -178.4(3) ?
    C12 C13 C14 C9 . . . . 0.8(6) ?
    C10 C9 C14 C13 . . . . -1.7(6) ?
    C3 C9 C14 C13 . . . . -179.0(3) ?
    C6 N2 C15 C20 . . . . 54.7(5) ?
    N1 N2 C15 C20 . . . . -130.8(3) ?
    C6 N2 C15 C16 . . . . -125.7(4) ?
    N1 N2 C15 C16 . . . . 48.7(4) ?
    C20 C15 C16 C17 . . . . -0.6(5) ?
    N2 C15 C16 C17 . . . . 179.9(3) ?
    C15 C16 C17 C18 . . . . -0.2(6) ?
    C16 C17 C18 C19 . . . . 0.6(7) ?
    C17 C18 C19 C20 . . . . -0.1(7) ?
    C16 C15 C20 C19 . . . . 1.0(5) ?
    N2 C15 C20 C19 . . . . -179.5(3) ?
    C18 C19 C20 C15 . . . . -0.7(6) ?
loop_
    _geom_hbond_atom_site_label_D
    _geom_hbond_atom_site_label_H
    _geom_hbond_atom_site_label_A
    _geom_hbond_site_symmetry_A
    _geom_hbond_distance_DH
    _geom_hbond_distance_HA
    _geom_hbond_distance_DA
    _geom_hbond_angle_DHA
    O2 H2 N1 4_565 0.82 2.06 2.874(4) 170.6
    N3 H3D O2 . 0.97 1.84 2.786(3) 165.6
data_global
_journal_date_recd_electronic     2008-09-01
_journal_date_accepted     2008-09-07
_journal_name_full     'Acta Crystallographica, Section E'
_journal_year     2008
_journal_volume     64
_journal_issue     10
_journal_page_first     o1925
_journal_page_last     o1925
_journal_paper_category     QO
_journal_coeditor_code     XU2452
_publ_contact_author_name     'Xue-Sen Fan'
_publ_contact_author_address
;
School of Chemistry and Environmental Sciences
Henan Key Laboratory for Environmental Pollution Control
Henan Normal University
Xinxiang
Henan 453007
People's Republic of China
;
_publ_contact_author_email     'xuesen.fan@yahoo.com'
_publ_contact_author_fax     '86-373-3326445'
_publ_contact_author_phone     '86-373-3329261'
_publ_section_title
;\
4-(4-Bromophenyl)-4,5,6,7-tetrahydro-3-methyl-6-oxo-1-phenyl-1<i>H</i>-\
pyrazolo[3,4-<i>b</i>]pyridine-5-carbonitrile ethanol solvate
;
loop_
    _publ_author_name
    _publ_author_address
    'Fan, Xue-Sen'
;
School of Chemistry and Environmental Sciences
Henan Key Laboratory for Environmental Pollution Control
Henan Normal University
Xinxiang
Henan 453007
People's Republic of China
;
    'Li, Xiao-Yan'
;
School of Chemistry and Environmental Sciences
Henan Key Laboratory for Environmental Pollution Control
Henan Normal University
Xinxiang
Henan 453007
People's Republic of China
;
    'Wang, Xia'
;
School of Chemistry and Environmental Sciences
Henan Key Laboratory for Environmental Pollution Control
Henan Normal University
Xinxiang
Henan 453007
People's Republic of China
;
    'Li, Dong-Fang'
;
School of Chemistry and Environmental Sciences
Henan Key Laboratory for Environmental Pollution Control
Henan Normal University
Xinxiang
Henan 453007
People's Republic of China
;
    'Zhang, Xin-Ying'
;
School of Chemistry and Environmental Sciences
Henan Key Laboratory for Environmental Pollution Control
Henan Normal University
Xinxiang
Henan 453007
People's Republic of China
;
