# Supplementary material for: 4-(4-Bromo­phen­yl)-4,5,6,7-tetra­hydro-3-methyl-6-oxo-1-phenyl-1H-pyrazolo[3,4-b]pyridine-5-carbonitrile ethanol solvate
Source: Acta Crystallogr Sect E Struct Rep Online. 2008 Sep 13;64(Pt 10):o1925. doi: 10.1107/S1600536808028638 (PMC2959421; doi:10.1107/S1600536808028638)
Supplement: Supplementary file 2 [file e-64-o1925-Isup2.hkl]

# 
# h,k,l, Fc-squared, Fo-squared, sigma(Fo-squared) and status flag 
# 
data_I
_shelx_title ' A in P2(1)/c' 
_shelx_refln_list_code          4 
_shelx_F_calc_maximum      234.18 
_exptl_crystal_F_000       928.00 
_reflns_d_resolution_high  0.8256 
 
loop_ 
 _symmetry_equiv_pos_as_xyz 
 'x, y, z' 
 '-x, y+1/2, -z+1/2' 
 '-x, -y, -z' 
 'x, -y-1/2, z-1/2' 
 
_cell_length_a    21.8710 
_cell_length_b     9.2094 
_cell_length_c    10.5524 
_cell_angle_alpha  90.000 
_cell_angle_beta   90.370 
_cell_angle_gamma  90.000 
 
_shelx_F_squared_multiplier     1.000 
 
loop_ 
 _refln_index_h 
 _refln_index_k 
 _refln_index_l 
 _refln_F_squared_calc 
 _refln_F_squared_meas 
 _refln_F_squared_sigma 
 _refln_observed_status 
   3   0   0    18773.03    18775.88    775.44 o 
   4   0   0     4428.63     4557.35    136.71 o 
   5   0   0      608.59      614.65     20.74 o 
   6   0   0     5364.66     5457.51    163.62 o 
   7   0   0      339.50      276.88     12.23 o 
   8   0   0    14665.05    14002.51    415.89 o 
   9   0   0    10892.54    10690.20    318.92 o 
  10   0   0     3673.63     3624.50    111.34 o 
  11   0   0     3662.29     3670.41    113.26 o 
  12   0   0     5083.94     5083.69    155.09 o 
  13   0   0     2534.93     2501.13     79.74 o 
  14   0   0       54.36       48.92      9.41 o 
  15   0   0      354.94      341.79     18.92 o 
  16   0   0       25.79       44.84     10.89 o 
  17   0   0      880.60      818.43     33.07 o 
  18   0   0      301.55      300.46     19.46 o 
  19   0   0       52.20       47.40     12.75 o 
  20   0   0      605.60      601.56     41.87 o 
  21   0   0      955.02      967.91     47.02 o 
  22   0   0      927.01      946.02     41.01 o 
  23   0   0       16.33       10.76     17.21 o 
  24   0   0        2.68       11.48     16.99 o 
  25   0   0       39.10       22.34     26.58 o 
  26   0   0        0.71       -9.79     25.72 o 
   1   1   0      126.34      155.90      9.16 o 
   2   1   0     5073.92     4887.85    145.98 o 
   3   1   0     3865.95     3769.85    113.20 o 
   4   1   0      366.55      414.54     15.08 o 
   5   1   0      395.14      443.89     12.21 o 
   6   1   0     1652.04     1754.46     38.13 o 
   7   1   0     6116.13     6493.20    122.77 o 
   8   1   0      500.15      434.71     34.30 o 
   9   1   0      328.19      380.60     10.39 o 
  10   1   0        0.07        2.05      3.63 o 
  11   1   0      563.12      567.84     14.40 o 
  12   1   0      827.62      781.48     24.00 o 
  13   1   0     1293.59     1309.39     28.52 o 
  14   1   0      475.70      460.79     13.70 o 
  15   1   0     1717.97     1668.32     37.16 o 
  16   1   0     1909.77     1966.27     41.57 o 
  17   1   0      873.21      896.29     22.55 o 
  18   1   0        4.10       12.67      8.15 o 
  19   1   0      199.64      199.29     12.81 o 
  20   1   0      104.73      104.26     16.71 o 
  21   1   0       96.55       87.04     18.65 o 
  22   1   0       87.31       92.54     26.15 o 
  23   1   0      332.53      335.05     25.53 o 
  24   1   0       85.10      112.82     20.45 o 
  25   1   0       90.23      161.97     32.07 o 
  26   1   0       75.57       87.17     29.27 o 
   0   2   0      841.08      678.57     21.93 o 
   1   2   0    10616.18    11069.01    269.47 o 
   2   2   0     4088.18     4327.33    113.88 o 
   3   2   0      792.56      680.08     26.86 o 
   4   2   0     5164.15     5231.80    128.75 o 
   5   2   0       20.82       19.88      5.39 o 
   6   2   0     1058.30     1059.71     24.33 o 
   7   2   0     1629.82     1478.77     33.33 o 
   8   2   0     1812.67     1819.85     40.72 o 
   9   2   0     1253.50     1159.86     27.30 o 
  10   2   0      354.63      333.85     18.95 o 
  11   2   0     4210.17     4148.79     90.05 o 
  12   2   0       59.37       53.27     15.67 o 
  13   2   0        4.29        1.94      5.37 o 
  14   2   0      360.81      336.74     14.29 o 
  15   2   0       12.20       11.51      6.63 o 
  16   2   0      279.02      311.24     16.03 o 
  17   2   0       87.62       93.43     11.43 o 
  18   2   0      317.78      326.94     22.00 o 
  19   2   0        4.50        2.82     16.21 o 
  20   2   0       46.13       35.18     28.47 o 
  21   2   0      345.32      336.82     40.98 o 
  22   2   0        2.68        0.21     37.54 o 
  23   2   0      162.19      150.63     30.70 o 
  24   2   0       70.28       25.89     26.17 o 
  25   2   0       24.21       30.41     28.64 o 
  26   2   0       77.64       44.85     30.24 o 
   1   3   0     1672.46     1653.60     88.17 o 
   2   3   0      259.14      316.98     11.14 o 
   3   3   0      835.38      924.00     25.36 o 
   4   3   0     5043.25     4831.70    119.76 o 
   5   3   0    13480.94    13786.84    336.27 o 
   6   3   0     3743.85     3771.79     94.69 o 
   7   3   0      179.54      289.71     12.46 o 
   8   3   0     1799.83     1868.57     41.89 o 
   9   3   0      867.96      886.65     21.93 o 
  10   3   0       15.02       10.05      4.95 o 
  11   3   0     2286.14     2368.11     53.15 o 
  12   3   0     2082.02     2276.32     51.70 o 
  13   3   0      358.22      292.39     25.30 o 
  14   3   0     1556.53     1483.17     53.79 o 
  15   3   0     1832.36     1873.49     65.21 o 
  16   3   0     2933.42     2920.85     96.47 o 
  17   3   0     1880.63     1817.33     65.06 o 
  18   3   0      536.02      502.53     28.00 o 
  19   3   0       31.50       38.21     15.99 o 
  20   3   0       39.22       22.11     16.72 o 
  21   3   0       39.81       57.67     28.09 o 
  22   3   0      297.12      369.05     27.55 o 
  23   3   0      372.64      472.68     65.15 o 
  24   3   0      158.80      224.17     36.88 o 
  25   3   0      132.94      105.73     33.28 o 
   0   4   0      794.15      748.69     26.12 o 
   1   4   0     2126.99     2290.22     50.33 o 
   2   4   0     6953.32     7174.15    151.94 o 
   3   4   0      183.78      145.16     10.02 o 
   4   4   0       62.80       83.18      6.73 o 
   5   4   0      601.97      588.07     34.85 o 
   6   4   0        3.38        3.26      8.14 o 
   7   4   0      219.24      228.10     16.72 o 
   8   4   0     1527.56     1580.53     43.05 o 
   9   4   0       22.08       32.39      9.74 o 
  10   4   0       19.87       27.05     10.58 o 
  11   4   0     2100.03     2082.73     56.15 o 
  12   4   0      768.73      721.99     31.00 o 
  13   4   0       52.67       42.27     17.15 o 
  14   4   0        7.99        2.78     26.12 o 
  15   4   0       13.88       -6.84     12.81 o 
  16   4   0       89.44      101.31     19.47 o 
  17   4   0       56.94       51.48     15.89 o 
  18   4   0      201.18      205.13     21.67 o 
  19   4   0      172.53      190.74     21.57 o 
  20   4   0      311.43      303.68     29.15 o 
  21   4   0        1.50       -0.93     32.30 o 
  22   4   0        4.60       11.91     25.46 o 
  23   4   0       73.44       28.45     19.67 o 
  24   4   0        9.03       -7.16     29.55 o 
   1   5   0      223.59      253.45      9.24 o 
   2   5   0      701.02      793.03     20.07 o 
   3   5   0       25.28       22.17      4.13 o 
   4   5   0      162.39      203.13     10.73 o 
   5   5   0     1402.73     1470.99     48.92 o 
   6   5   0      469.08      573.95     19.63 o 
   7   5   0       52.67       58.44     11.29 o 
   8   5   0      173.07      191.67     11.02 o 
   9   5   0        8.87        5.49      8.16 o 
  10   5   0      459.50      430.01     24.07 o 
  11   5   0      103.84      111.19     13.97 o 
  12   5   0      450.75      447.48     25.06 o 
  13   5   0      575.66      655.48     54.58 o 
  14   5   0      258.17      291.98     22.31 o 
  15   5   0       36.77       35.36     15.73 o 
  16   5   0        7.41       16.26     15.58 o 
  17   5   0      109.51      133.44     24.03 o 
  18   5   0      170.68      154.79     20.50 o 
  19   5   0        0.61       -2.87     16.80 o 
  20   5   0        0.25      -14.14     17.84 o 
  21   5   0        0.69        8.61     18.89 o 
  22   5   0       93.69      116.44     22.85 o 
  23   5   0        2.38       -8.80     20.63 o 
   0   6   0      360.86      383.88     22.88 o 
   1   6   0     1283.13     1404.21     33.45 o 
   2   6   0      226.75      253.88     12.69 o 
   3   6   0       62.46       70.78      8.41 o 
   4   6   0        8.44       16.22      7.50 o 
   5   6   0        7.87       10.59      7.11 o 
   6   6   0       19.25       14.41      7.55 o 
   7   6   0       19.55       11.81      8.93 o 
   8   6   0        3.17        3.06      7.80 o 
   9   6   0     1111.35     1121.30     72.85 o 
  10   6   0       93.12      110.11     14.74 o 
  11   6   0      150.66      119.94     15.83 o 
  12   6   0     1041.52      992.36     42.20 o 
  13   6   0       98.40       77.49     16.47 o 
  14   6   0        2.08       13.89     33.99 o 
  15   6   0       47.45       67.15     17.34 o 
  16   6   0       45.00       64.30     17.72 o 
  17   6   0        0.93        0.18     16.46 o 
  18   6   0        5.48        2.52     17.58 o 
  19   6   0       15.54        4.25     17.53 o 
  20   6   0      116.39      108.13     23.51 o 
  21   6   0       84.62       63.87     21.92 o 
  22   6   0        5.72       -7.72     25.83 o 
   1   7   0       18.48       31.28     11.85 o 
   2   7   0       29.89       60.48      9.21 o 
   3   7   0      530.85      511.12     35.37 o 
   4   7   0      253.26      257.34     22.92 o 
   5   7   0       67.19       87.56     10.74 o 
   6   7   0       10.02       -2.23      8.49 o 
   7   7   0       13.98       10.32     12.01 o 
   8   7   0      224.83      182.63     17.13 o 
   9   7   0       22.10       15.47     13.09 o 
  10   7   0      366.00      318.10     65.81 o 
  11   7   0       90.32      100.84     22.91 o 
  12   7   0       76.29       74.80     16.92 o 
  13   7   0        0.49       -0.72     15.11 o 
  14   7   0      342.97      283.09     24.87 o 
  15   7   0        0.89      -22.99     15.33 o 
  16   7   0        2.70        0.14     17.63 o 
  17   7   0      146.54      101.57     21.52 o 
  18   7   0       30.25       32.81     24.86 o 
  19   7   0       67.86       55.50     22.27 o 
  20   7   0        6.48       -9.79     23.71 o 
   0   8   0        4.15       40.55     19.65 o 
   1   8   0        7.02        3.98     12.38 o 
   2   8   0       31.40       65.10     14.68 o 
   3   8   0       56.09       79.12     14.93 o 
   4   8   0        2.30       -5.58     12.08 o 
   5   8   0      147.85      153.04     13.50 o 
   6   8   0       80.30       54.62     14.78 o 
   7   8   0      141.59      106.54     16.77 o 
   8   8   0        6.38        7.81     13.52 o 
   9   8   0      100.05      123.77     23.97 o 
  10   8   0        0.11       -6.65     14.52 o 
  11   8   0       25.00       23.28     19.39 o 
  12   8   0       37.84       58.70     18.28 o 
  13   8   0      100.16      114.31     43.36 o 
  14   8   0        2.52        4.30     17.96 o 
  15   8   0        7.28       27.42     18.70 o 
  16   8   0        6.49      -19.49     18.19 o 
  17   8   0        6.89       16.30     19.46 o 
  18   8   0        1.40       12.53     20.78 o 
   1   9   0      164.75      151.84     18.96 o 
   2   9   0      100.45      113.72     16.60 o 
   3   9   0      239.40      243.91     23.83 o 
   4   9   0       83.43       86.89     26.40 o 
   5   9   0       19.55       19.70     21.25 o 
   6   9   0      360.07      331.22     36.31 o 
   7   9   0       50.16       87.46     25.95 o 
   8   9   0      178.30      156.02     31.67 o 
   9   9   0        0.60      -14.20     23.88 o 
  10   9   0        7.54       18.59     16.95 o 
  11   9   0       28.21       20.08     17.55 o 
  12   9   0       57.15       50.93     19.28 o 
  13   9   0       74.71       70.42     20.92 o 
  14   9   0        4.90       -2.59     20.79 o 
  15   9   0      143.61      111.50     22.75 o 
   0  10   0        6.63       -0.11     22.85 o 
   1  10   0       12.37        7.88     16.12 o 
   2  10   0        4.30       32.47     23.65 o 
   3  10   0       12.66       -4.35     22.05 o 
   4  10   0        0.03        3.61     24.46 o 
   5  10   0        3.96      -10.48     22.45 o 
   6  10   0       19.74       10.31     26.63 o 
   7  10   0        6.56       -3.72     24.34 o 
   8  10   0        0.07        0.23     26.40 o 
   9  10   0       16.61       21.25     26.35 o 
  10  10   0        0.50      -37.46     24.97 o 
  11  10   0        2.08      -22.34     28.69 o 
   1  11   0       82.24      121.71     29.67 o 
   2  11   0        2.44       12.94     25.20 o 
   3  11   0        5.61      -33.94     22.62 o 
   4  11   0        0.16       -2.63     24.69 o 
 -26   1   1      308.25      381.83     45.25 o 
 -25   1   1      280.00      314.09     37.74 o 
 -24   1   1       89.17       91.38     32.02 o 
 -23   1   1       64.57       68.66     29.01 o 
 -22   1   1      181.92      155.17     20.10 o 
 -21   1   1      120.24      155.73     19.24 o 
 -20   1   1       44.00       42.55     12.06 o 
 -19   1   1      596.46      608.45     20.90 o 
 -18   1   1     2850.59     2843.99     65.59 o 
 -17   1   1     2109.48     2084.25     54.01 o 
 -16   1   1     1744.31     1565.76     38.50 o 
 -15   1   1     5075.65     5090.02     99.09 o 
 -14   1   1      972.93      881.36     21.11 o 
 -13   1   1      126.28      125.33      8.19 o 
 -12   1   1      696.25      689.14     16.81 o 
 -11   1   1      197.25      248.44     11.69 o 
 -10   1   1        5.58       13.19      5.31 o 
  -9   1   1     2641.11     2780.29     68.67 o 
  -8   1   1     4600.92     4737.68     90.34 o 
  -7   1   1     8518.17     8361.92    157.62 o 
  -6   1   1     8395.01     8369.34    175.59 o 
  -5   1   1     1682.05     1603.94     40.53 o 
  -4   1   1     4647.93     4590.66    111.60 o 
  -3   1   1      359.75      363.59     13.14 o 
  -2   1   1      931.76      979.70     30.77 o 
  -1   1   1      441.28      384.23     13.56 o 
   0   1   1      123.02      166.00      8.02 o 
   1   1   1     1470.97     1527.03     53.09 o 
   2   1   1     6666.25     6722.42    164.01 o 
   3   1   1     7477.98     7356.90    154.82 o 
   4   1   1      797.61      790.59     20.83 o 
   5   1   1     7973.74     7911.86    166.72 o 
   6   1   1    22672.80    22730.46    475.72 o 
   7   1   1      152.74      171.64      6.01 o 
   8   1   1     1284.72     1445.17     29.48 o 
   9   1   1       63.43       70.72      4.81 o 
  10   1   1     2886.31     2836.99     55.88 o 
  11   1   1     2008.02     1798.57     36.97 o 
  12   1   1      305.22      267.52      9.47 o 
  13   1   1     3891.86     3821.42     75.00 o 
  14   1   1     5217.98     5067.88     98.60 o 
  15   1   1     2176.16     2070.65     50.54 o 
  16   1   1     1537.86     1466.35     32.62 o 
  17   1   1     1370.48     1402.38     31.83 o 
  18   1   1        1.32        3.54      7.40 o 
  19   1   1      296.95      272.74     17.52 o 
  20   1   1      251.63      236.38     15.34 o 
  21   1   1      510.06      492.95     19.40 o 
  22   1   1      267.15      266.51     25.77 o 
  23   1   1      847.39      841.82     55.44 o 
  24   1   1      641.24      679.68     51.15 o 
  25   1   1      103.24      136.20     29.10 o 
  26   1   1      107.43       92.10     30.36 o 
 -25   2   1        3.93        6.82     27.78 o 
 -24   2   1       73.02       61.51     28.69 o 
 -23   2   1      285.89      298.06     36.08 o 
 -22   2   1       91.26      107.50     25.09 o 
 -21   2   1      279.21      285.43     23.08 o 
 -20   2   1      183.52      171.64     24.51 o 
 -19   2   1       16.40      -10.45     13.36 o 
 -18   2   1       45.70       49.17     13.99 o 
 -17   2   1       55.55       57.84     13.96 o 
 -16   2   1       95.01      131.86     11.91 o 
 -15   2   1       84.07       89.92     10.32 o 
 -14   2   1      903.62      927.26     40.70 o 
 -13   2   1     1975.86     1982.40     45.57 o 
 -12   2   1     1476.24     1450.92     34.25 o 
 -11   2   1     3125.29     3118.65     68.39 o 
 -10   2   1     6243.12     6597.70    140.47 o 
  -9   2   1      294.52      296.97      9.64 o 
  -8   2   1      559.89      514.22     16.77 o 
  -7   2   1        5.68       14.48      6.53 o 
  -6   2   1      160.02      187.60     10.48 o 
  -5   2   1      521.03      529.39     87.17 o 
  -4   2   1     6178.01     6494.82    194.73 o 
  -3   2   1    11757.10    12340.48    366.66 o 
  -2   2   1    40396.01    41735.90   1013.30 o 
  -1   2   1     8289.31     8376.58    204.17 o 
   0   2   1    25821.97    25681.76    537.26 o 
   1   2   1    22162.27    23115.26    483.28 o 
   2   2   1       14.22       61.67     12.43 o 
   3   2   1      993.98     1062.78     24.64 o 
   4   2   1     5078.69     4987.98    105.74 o 
   5   2   1      562.83      524.60     46.67 o 
   6   2   1      479.62      475.68     19.66 o 
   7   2   1     5242.88     5025.38    107.30 o 
   8   2   1     4820.86     4688.67    100.69 o 
   9   2   1     4847.23     4623.51     99.61 o 
  10   2   1     3833.57     3789.50     82.53 o 
  11   2   1     3037.68     3098.28     68.54 o 
  12   2   1     2332.74     2499.30     62.37 o 
  13   2   1       14.07       23.27      6.09 o 
  14   2   1       75.58       77.53     10.20 o 
  15   2   1       38.63       57.16      7.91 o 
  16   2   1      203.58      210.21     11.46 o 
  17   2   1      197.67      187.74     11.68 o 
  18   2   1      573.04      627.07     31.28 o 
  19   2   1      250.68      264.71     22.39 o 
  20   2   1      646.49      730.89     35.83 o 
  21   2   1      486.13      513.15     29.55 o 
  22   2   1       39.72       38.34     17.36 o 
  23   2   1       95.33       97.24     24.83 o 
  24   2   1       21.30       20.16     26.86 o 
  25   2   1       90.73       95.36     31.21 o 
 -25   3   1        1.04       -9.91     29.21 o 
 -24   3   1       16.67      -23.77     26.58 o 
 -23   3   1        0.18       -0.92     23.65 o 
 -22   3   1       16.95        3.58     16.27 o 
 -21   3   1        0.51      -15.02     14.71 o 
 -20   3   1      246.02      257.45     23.17 o 
 -19   3   1       18.62       17.26     14.62 o 
 -18   3   1        2.91        9.95     18.81 o 
 -17   3   1      149.93      197.99     19.47 o 
 -16   3   1       85.02       86.74     19.44 o 
 -15   3   1       14.95        5.61     11.46 o 
 -14   3   1      778.46      720.15     31.14 o 
 -13   3   1       60.41       71.39     11.71 o 
 -12   3   1      963.18      958.74     28.60 o 
 -11   3   1       25.90       36.55      4.78 o 
 -10   3   1      134.68      148.05     10.09 o 
  -9   3   1      162.55      202.68      9.81 o 
  -8   3   1     1158.48     1132.43     26.34 o 
  -7   3   1      201.98      230.70      9.48 o 
  -6   3   1      224.00      279.30     23.40 o 
  -5   3   1       50.26       38.58      6.39 o 
  -4   3   1       14.70       23.83      4.06 o 
  -3   3   1        3.02       25.03      6.13 o 
  -2   3   1        2.75       19.27      8.38 o 
  -1   3   1     1419.36     1584.69     50.34 o 
   0   3   1     7411.41     7363.70    155.39 o 
   1   3   1      302.01      399.05     16.83 o 
   2   3   1      689.42      721.05     17.31 o 
   3   3   1     1914.10     1745.30     38.64 o 
   4   3   1     1458.55     1528.17     40.47 o 
   5   3   1       14.00       36.60      5.84 o 
   6   3   1     1325.77     1291.69     29.69 o 
   7   3   1      117.32      119.60     10.10 o 
   8   3   1        5.70       15.11      4.00 o 
   9   3   1        5.81        9.29      4.37 o 
  10   3   1      173.21      198.22      8.71 o 
  11   3   1      168.11      182.76      9.56 o 
  12   3   1      113.04      127.52     13.07 o 
  13   3   1      655.25      704.24     20.24 o 
  14   3   1       25.45       21.33      8.63 o 
  15   3   1       27.80       25.27      9.51 o 
  16   3   1       18.13        5.01     12.95 o 
  17   3   1       29.36       38.19     15.25 o 
  18   3   1       53.06       43.28     20.70 o 
  19   3   1      337.25      329.88     23.94 o 
  20   3   1       57.73       68.28     27.52 o 
  21   3   1       55.54       54.65     18.35 o 
  22   3   1        1.42        4.69     26.55 o 
  23   3   1       20.50       15.16     17.95 o 
  24   3   1        5.92        2.30     18.14 o 
  25   3   1       11.30       17.70     20.99 o 
 -24   4   1       79.58       60.54     31.50 o 
 -23   4   1      172.56      173.31     23.60 o 
 -22   4   1      127.50      146.74     22.89 o 
 -21   4   1       71.08       98.23     20.86 o 
 -20   4   1      369.44      362.38     35.91 o 
 -19   4   1       20.27       28.45     16.05 o 
 -18   4   1       17.46        6.88     14.79 o 
 -17   4   1      458.36      477.24     45.91 o 
 -16   4   1       17.88       -8.99     12.75 o 
 -15   4   1       50.33       41.55     16.24 o 
 -14   4   1      142.17      150.30     22.77 o 
 -13   4   1      462.49      395.10     23.08 o 
 -12   4   1     1830.75     1816.53     62.77 o 
 -11   4   1     1284.65     1213.59     94.79 o 
 -10   4   1       24.37       43.67      6.35 o 
  -9   4   1     1869.58     1902.72     50.84 o 
  -8   4   1      670.55      655.22     20.91 o 
  -7   4   1      600.05      659.97     26.50 o 
  -6   4   1       44.14       44.80     17.92 o 
  -5   4   1      425.64      517.84     16.93 o 
  -4   4   1       25.53       42.41      5.79 o 
  -3   4   1     3659.02     4013.57    100.63 o 
  -2   4   1     2278.38     2190.77     56.54 o 
  -1   4   1     1998.34     1745.20     45.71 o 
   0   4   1    10029.40    10326.72    252.66 o 
   1   4   1     1454.77     1325.58     35.42 o 
   2   4   1      297.17      329.82     35.11 o 
   3   4   1     1357.39     1320.43     35.04 o 
   4   4   1        0.10       -4.64      3.12 o 
   5   4   1     1764.00     1604.55     36.50 o 
   6   4   1      141.41      142.93     20.41 o 
   7   4   1      997.17      881.34     28.28 o 
   8   4   1     1312.49     1379.33     32.35 o 
   9   4   1     1331.16     1294.49     51.48 o 
  10   4   1     1676.26     1525.34     42.88 o 
  11   4   1     1796.06     1831.29     50.51 o 
  12   4   1      685.74      600.57     21.92 o 
  13   4   1      315.38      365.51     17.18 o 
  14   4   1      107.04      156.73     29.95 o 
  15   4   1      176.69      193.27     19.15 o 
  16   4   1      433.47      442.31     26.48 o 
  17   4   1       12.82       18.28     14.87 o 
  18   4   1       66.32       80.33     17.05 o 
  19   4   1      598.95      624.02     34.18 o 
  20   4   1       82.35       66.54     19.09 o 
  21   4   1        5.71        4.92     22.31 o 
  22   4   1       43.41       60.41     19.73 o 
  23   4   1        8.71       23.60     20.18 o 
  24   4   1        0.12       17.00     20.21 o 
 -23   5   1       70.63       40.53     20.98 o 
 -22   5   1        0.12      -15.99     19.13 o 
 -21   5   1        1.78      -13.11     18.84 o 
 -20   5   1        0.60       -7.20     17.50 o 
 -19   5   1       95.49       98.94     18.59 o 
 -18   5   1      242.70      222.20     21.54 o 
 -17   5   1      579.91      584.74     32.20 o 
 -16   5   1      277.05      280.90     26.55 o 
 -15   5   1       46.04       39.45     15.21 o 
 -14   5   1      369.20      405.40     33.68 o 
 -13   5   1      298.63      287.64     20.79 o 
 -12   5   1       19.21       13.37     16.61 o 
 -11   5   1      106.62      126.11     15.57 o 
 -10   5   1      145.02      121.62     13.66 o 
  -9   5   1      241.88      227.17     18.04 o 
  -8   5   1       89.58      101.63     10.47 o 
  -7   5   1      651.16      626.56     25.55 o 
  -6   5   1     3769.76     3761.00     95.89 o 
  -5   5   1      793.88      859.20     45.40 o 
  -4   5   1      182.87      216.89     18.43 o 
  -3   5   1      532.75      531.78     25.09 o 
  -2   5   1        4.54        1.58      4.19 o 
  -1   5   1        2.79        4.96      4.34 o 
   0   5   1       13.59       22.81      7.30 o 
   1   5   1      422.04      430.54     24.26 o 
   2   5   1      187.06      232.67      8.97 o 
   3   5   1     2359.82     2291.88     51.18 o 
   4   5   1     3137.90     3120.47     79.22 o 
   5   5   1      415.01      387.29     15.72 o 
   6   5   1       91.58       79.33      8.37 o 
   7   5   1       11.05       21.14      7.25 o 
   8   5   1        1.66        3.94      7.02 o 
   9   5   1        3.54       -5.20      6.84 o 
  10   5   1      277.17      316.26     25.13 o 
  11   5   1      631.49      646.10     36.37 o 
  12   5   1      808.39      821.35     28.01 o 
  13   5   1       58.81       84.72     14.54 o 
  14   5   1      433.36      414.61     25.89 o 
  15   5   1      862.60      893.99     42.04 o 
  16   5   1      146.92      111.81     19.11 o 
  17   5   1       99.60       82.47     18.30 o 
  18   5   1        0.80       -7.79     18.33 o 
  19   5   1       18.58       43.54     22.91 o 
  20   5   1      105.44      106.94     20.69 o 
  21   5   1       42.45       54.47     20.61 o 
  22   5   1       74.43       86.24     23.02 o 
  23   5   1       49.34       97.22     23.93 o 
 -22   6   1        5.20        1.49     21.18 o 
 -21   6   1       10.82       -1.56     21.56 o 
 -20   6   1       26.21       25.55     19.58 o 
 -19   6   1        9.05        6.17     18.24 o 
 -18   6   1       97.26      111.91     20.95 o 
 -17   6   1        8.50      -13.30     15.75 o 
 -16   6   1       46.10       26.04     15.53 o 
 -15   6   1       86.66       50.33     28.38 o 
 -14   6   1        0.47       -4.05     14.26 o 
 -13   6   1       19.47       36.34     14.95 o 
 -12   6   1       31.77       13.54     13.62 o 
 -11   6   1       54.15       67.20     14.06 o 
 -10   6   1      227.34      210.72     18.74 o 
  -9   6   1        7.84      -10.52     11.19 o 
  -8   6   1       23.09       15.38     11.02 o 
  -7   6   1      129.51      119.33     14.01 o 
  -6   6   1      320.46      340.65     15.69 o 
  -5   6   1       79.16      107.00     12.44 o 
  -4   6   1       70.88       39.60     16.03 o 
  -3   6   1      451.03      390.99     16.31 o 
  -2   6   1       39.52       29.30      8.69 o 
  -1   6   1      141.76      152.35      8.17 o 
   0   6   1      132.45      112.35     12.76 o 
   1   6   1     1076.72     1154.19     28.36 o 
   2   6   1        2.32       11.96      5.30 o 
   3   6   1       40.78       32.90      7.81 o 
   4   6   1        0.33       -3.62      7.12 o 
   5   6   1       50.04       45.11      8.29 o 
   6   6   1       16.74       -2.63      7.37 o 
   7   6   1        7.88        7.97      7.88 o 
   8   6   1        0.29       -0.20      7.81 o 
   9   6   1        0.04        0.57      8.64 o 
  10   6   1       39.26       20.11      9.11 o 
  11   6   1      117.40      129.28     16.85 o 
  12   6   1       34.50       26.01     14.65 o 
  13   6   1      126.98      111.94     17.67 o 
  14   6   1        1.48      -20.62     13.75 o 
  15   6   1       54.40       42.65     17.56 o 
  16   6   1       37.77       60.42     32.90 o 
  17   6   1       15.02       17.52     25.69 o 
  18   6   1       13.71       21.15     18.16 o 
  19   6   1        7.85       -7.93     19.34 o 
  20   6   1       70.30       77.63     37.97 o 
  21   6   1        8.14      -18.03     20.10 o 
  22   6   1        1.81       -1.80     40.69 o 
 -20   7   1        2.06       10.37     21.21 o 
 -19   7   1        2.54        5.07     19.07 o 
 -18   7   1       65.08       50.78     20.84 o 
 -17   7   1       26.34       11.49     18.67 o 
 -16   7   1        6.25       15.22     17.90 o 
 -15   7   1        8.40        9.88     20.36 o 
 -14   7   1       24.63       47.77     17.00 o 
 -13   7   1       19.48       27.56     16.18 o 
 -12   7   1      126.73      143.27     31.21 o 
 -11   7   1       52.30       31.02     23.63 o 
 -10   7   1        3.53       -1.39     12.45 o 
  -9   7   1       17.55       17.19     13.88 o 
  -8   7   1      174.31      229.41     18.76 o 
  -7   7   1        1.65       -1.14     11.52 o 
  -6   7   1      684.91      707.15     31.77 o 
  -5   7   1      311.95      373.16     23.21 o 
  -4   7   1       10.15        1.42      8.81 o 
  -3   7   1        1.60        3.06      7.97 o 
  -2   7   1      141.23      156.48     11.48 o 
  -1   7   1      119.41      159.82     31.93 o 
   0   7   1       36.08       29.94     10.92 o 
   1   7   1       42.91       47.18     11.97 o 
   2   7   1      615.28      713.30     32.85 o 
   3   7   1      315.41      340.70     16.28 o 
   4   7   1       22.10       38.83      9.07 o 
   5   7   1       32.54       52.57      9.61 o 
   6   7   1        6.32       15.69     12.62 o 
   7   7   1       14.70       16.69      9.40 o 
   8   7   1      124.40      120.87     12.50 o 
   9   7   1      192.22      167.97     17.94 o 
  10   7   1        0.14       -8.96     13.22 o 
  11   7   1       23.77        5.54     14.23 o 
  12   7   1       83.27      103.00     22.28 o 
  13   7   1      152.44      108.43     18.77 o 
  14   7   1      123.31       85.11     19.32 o 
  15   7   1      193.56      224.44     23.81 o 
  16   7   1       35.49       49.77     19.32 o 
  17   7   1       12.53       44.74     22.59 o 
  18   7   1       20.83       -4.52     19.52 o 
  19   7   1        4.92      -12.30     20.76 o 
  20   7   1        0.31       20.29     21.56 o 
 -18   8   1       20.41       22.93     20.59 o 
 -17   8   1        0.03       17.45     20.69 o 
 -16   8   1       15.19       11.96     19.05 o 
 -15   8   1        7.19       16.65     19.18 o 
 -14   8   1        8.99       12.14     23.28 o 
 -13   8   1        5.80        0.93     17.29 o 
 -12   8   1      156.99      148.97     20.59 o 
 -11   8   1      181.47      157.24     20.27 o 
 -10   8   1      362.38      309.87     23.56 o 
  -9   8   1      257.80      268.59     22.07 o 
  -8   8   1       15.11       37.83     15.21 o 
  -7   8   1      262.42      232.98     20.38 o 
  -6   8   1       86.42       85.42     19.02 o 
  -5   8   1       63.46       72.06     24.69 o 
  -4   8   1      121.36       73.43     23.83 o 
  -3   8   1      118.89      123.92     25.46 o 
  -2   8   1       64.88       73.38     15.02 o 
  -1   8   1     1495.61     1500.00     93.01 o 
   0   8   1      381.70      417.88     24.76 o 
   1   8   1      507.82      514.64     39.00 o 
   2   8   1       94.05       95.73     15.45 o 
   3   8   1      364.72      334.79     22.97 o 
   4   8   1      141.45      142.69     32.16 o 
   5   8   1       55.40       70.35     23.11 o 
   6   8   1       10.79       23.99     10.84 o 
   7   8   1       75.66       80.20     14.72 o 
   8   8   1       60.34       80.53     16.71 o 
   9   8   1      331.36      288.65     22.55 o 
  10   8   1       10.89        5.59     44.93 o 
  11   8   1       61.50       41.25     17.58 o 
  12   8   1        0.77        8.35     17.10 o 
  13   8   1        0.09       22.55     28.24 o 
  14   8   1       20.50        4.46     17.49 o 
  15   8   1       12.38       47.05     19.28 o 
  16   8   1       20.70       38.88     20.50 o 
  17   8   1        4.85       19.49     20.86 o 
  18   8   1       16.17       32.90     22.80 o 
 -15   9   1        6.95       -2.71     19.91 o 
 -14   9   1        0.08       51.34     19.09 o 
 -13   9   1        4.51        7.21     18.78 o 
 -12   9   1       54.94       68.42     19.69 o 
 -11   9   1       55.60       42.11     18.19 o 
 -10   9   1        8.22       11.01     17.27 o 
  -9   9   1      259.25      300.37     33.53 o 
  -8   9   1       64.31       26.98     26.23 o 
  -7   9   1        0.11       23.71     22.74 o 
  -6   9   1        1.78       29.90     22.74 o 
  -5   9   1       35.31       22.57     22.11 o 
  -4   9   1       26.40       25.60     21.76 o 
  -3   9   1       16.07       22.39     20.68 o 
  -2   9   1       24.06       28.50     16.78 o 
  -1   9   1        1.83      -11.70     13.98 o 
   0   9   1        0.61       -4.55     14.18 o 
   1   9   1        4.16        8.90     14.11 o 
   2   9   1       10.15        2.32     13.06 o 
   3   9   1       51.48       40.06     15.72 o 
   4   9   1        9.54       -8.08     13.36 o 
   5   9   1       53.01       84.06     16.59 o 
   6   9   1        0.01       12.49     23.25 o 
   7   9   1        6.16       17.24     22.34 o 
   8   9   1        0.16       26.63     24.74 o 
   9   9   1      100.83       63.86     26.06 o 
  10   9   1        3.64       -1.45     16.01 o 
  11   9   1        5.71      -13.73     17.32 o 
  12   9   1       40.86       32.14     18.12 o 
  13   9   1       35.01       57.73     19.50 o 
  14   9   1        2.43      -13.64     19.56 o 
  15   9   1       27.62        6.79     19.95 o 
 -11  10   1        3.33      -13.46     28.52 o 
 -10  10   1       11.19       15.35     29.44 o 
  -9  10   1       15.30       17.64     27.78 o 
  -8  10   1        0.63       27.09     26.75 o 
  -7  10   1       28.10       27.95     25.72 o 
  -6  10   1       16.46       11.23     27.61 o 
  -5  10   1       15.99       21.59     25.37 o 
  -4  10   1       17.47       -5.78     23.25 o 
  -3  10   1        0.14      -33.79     23.94 o 
  -2  10   1       23.61       38.55     24.00 o 
  -1  10   1       16.56       37.74     25.95 o 
   0  10   1       15.01       19.92     15.60 o 
   1  10   1       23.48       24.38     16.04 o 
   2  10   1        0.19       -3.00     15.71 o 
   3  10   1        3.11       10.62     16.71 o 
   4  10   1        0.69        8.30     22.68 o 
   5  10   1       51.87       74.17     25.72 o 
   6  10   1        1.21       37.92     24.00 o 
   7  10   1       58.43       73.03     30.18 o 
   8  10   1        0.04      -31.04     23.31 o 
   9  10   1        2.63       42.21     26.80 o 
  10  10   1        1.73       21.94     29.73 o 
  11  10   1        0.24        5.50     27.72 o 
  -3  11   1        4.50       14.26     26.35 o 
  -2  11   1        8.22        1.55     26.80 o 
  -1  11   1        7.06       12.66     27.38 o 
   0  11   1        3.18       -8.08     25.72 o 
   1  11   1        3.88      -17.13     25.54 o 
   2  11   1        3.81       -8.93     22.62 o 
   3  11   1        7.79       20.05     26.69 o 
 -26   0   2       47.29       46.85     31.62 o 
 -25   0   2        2.73       15.46     28.41 o 
 -24   0   2      244.29      298.92     39.52 o 
 -23   0   2      891.24      860.27     60.34 o 
 -22   0   2      424.61      459.94     28.83 o 
 -21   0   2       86.57       57.06     17.75 o 
 -20   0   2      568.76      591.37     31.70 o 
 -19   0   2      226.03      273.54     28.64 o 
 -18   0   2       23.28       40.38     19.13 o 
 -17   0   2       57.88       36.48     17.18 o 
 -16   0   2     1763.96     1737.77     83.56 o 
 -15   0   2      223.22      221.12     19.50 o 
 -14   0   2      395.65      354.78     18.14 o 
 -13   0   2     6349.50     6460.37    195.87 o 
 -12   0   2     8443.26     8641.57    259.62 o 
 -11   0   2       69.47       62.06      7.79 o 
 -10   0   2     3987.73     3678.13    112.64 o 
  -9   0   2     1603.34     1777.50     56.35 o 
  -8   0   2     2282.80     2602.82     80.37 o 
  -7   0   2     4699.49     4586.93    138.35 o 
  -6   0   2     1478.31     1602.32     52.21 o 
  -5   0   2       36.60       51.78      4.54 o 
  -4   0   2    20749.09    21320.96    630.65 o 
  -3   0   2    10229.81    11234.07    333.14 o 
  -2   0   2    54842.34    57058.25   1688.71 o 
  -1   0   2    24530.93    26037.30    626.91 o 
   0   0   2     4501.49     4502.07    134.69 o 
   1   0   2     5980.43     6542.84    272.17 o 
   2   0   2     4126.75     4707.22    141.56 o 
   3   0   2    14191.58    15160.25    449.64 o 
   4   0   2    20155.32    19897.02    589.19 o 
   5   0   2    24109.00    23980.32    709.60 o 
   6   0   2     2289.28     2164.20     67.56 o 
   7   0   2     1394.41     1292.81     42.56 o 
   8   0   2    20312.33    20185.27    599.14 o 
   9   0   2    12816.06    13481.25    402.06 o 
  10   0   2     6502.61     7006.95    211.58 o 
  11   0   2     1365.33     1513.94     50.82 o 
  12   0   2     1628.65     1640.84     55.04 o 
  13   0   2      141.38      101.43     11.72 o 
  14   0   2     1562.86     1552.24     53.72 o 
  15   0   2      873.36      773.47     32.03 o 
  16   0   2     2157.50     2129.31     71.30 o 
  17   0   2     1313.79     1306.52     48.10 o 
  18   0   2      849.05      781.60     33.87 o 
  19   0   2     1963.19     1965.42     68.41 o 
  20   0   2      726.72      813.86     35.86 o 
  21   0   2        3.45      -11.18     26.52 o 
  22   0   2       84.85      123.71     26.75 o 
  23   0   2        6.97        0.17     22.74 o 
  24   0   2       68.35       74.97     28.35 o 
  25   0   2      375.35      437.81     41.81 o 
 -26   1   2       22.11        0.12     19.07 o 
 -25   1   2       68.08       64.09     28.24 o 
 -24   1   2       17.25       -2.86     25.29 o 
 -23   1   2       28.17       16.82     16.81 o 
 -22   1   2       67.28       58.03     18.20 o 
 -21   1   2       12.13       -6.64     14.45 o 
 -20   1   2       30.66       39.29     11.90 o 
 -19   1   2     2275.82     2272.06     62.81 o 
 -18   1   2      215.12      209.42     15.19 o 
 -17   1   2      743.15      769.39     23.27 o 
 -16   1   2      161.79      168.61     11.08 o 
 -15   1   2      239.80      238.41     11.68 o 
 -14   1   2      581.11      583.15     18.04 o 
 -13   1   2       50.98       44.94      6.09 o 
 -12   1   2      243.88      253.91     13.99 o 
 -11   1   2      118.24      116.99      7.74 o 
 -10   1   2     1206.72     1169.22     24.86 o 
  -9   1   2     1275.88     1277.72     36.11 o 
  -8   1   2      154.22      204.04      7.88 o 
  -7   1   2     2595.34     2775.63     70.29 o 
  -6   1   2    11302.78    12147.67    254.17 o 
  -5   1   2     1895.05     1966.95     49.51 o 
  -4   1   2      358.92      383.26     25.82 o 
  -3   1   2     2808.64     3145.70    110.14 o 
  -2   1   2     2093.10     2053.42    125.46 o 
  -1   1   2      880.49      709.05     23.00 o 
   0   1   2      440.29      448.33     15.22 o 
   1   1   2      168.79      191.54      6.09 o 
   2   1   2      724.89      668.52     16.04 o 
   3   1   2    51555.56    52720.49   1102.88 o 
   4   1   2     4946.00     4764.17    101.36 o 
   5   1   2     1334.36     1481.44    100.87 o 
   6   1   2     5701.07     5733.15    121.92 o 
   7   1   2     1425.74     1422.10     32.57 o 
   8   1   2     6105.84     6425.86    122.17 o 
   9   1   2     1872.72     1788.03     42.46 o 
  10   1   2       28.34       27.42      4.49 o 
  11   1   2     3037.27     2902.54     57.48 o 
  12   1   2      617.87      606.19     21.66 o 
  13   1   2      482.49      521.14     25.53 o 
  14   1   2      443.91      456.14     23.64 o 
  15   1   2     1038.14     1031.39     28.39 o 
  16   1   2      107.07      123.47      8.81 o 
  17   1   2      236.50      229.59     11.01 o 
  18   1   2      117.93       97.34      9.33 o 
  19   1   2        6.43        5.00      7.95 o 
  20   1   2      301.41      310.58     15.83 o 
  21   1   2      268.26      275.10     26.18 o 
  22   1   2      178.72      210.54     21.99 o 
  23   1   2      149.65      172.14     34.77 o 
  24   1   2       95.39      132.59     29.10 o 
  25   1   2      102.13      175.38     33.22 o 
  26   1   2       11.69       14.89     28.24 o 
 -25   2   2       92.62       65.18     27.03 o 
 -24   2   2       68.28       59.74     28.24 o 
 -23   2   2       70.75       49.71     27.21 o 
 -22   2   2      104.22       86.83     26.63 o 
 -21   2   2      107.46       95.94     26.46 o 
 -20   2   2        2.44      -29.73     20.28 o 
 -19   2   2       11.04      -23.15     15.72 o 
 -18   2   2        1.33       -7.25     12.54 o 
 -17   2   2        0.92      -11.42     10.64 o 
 -16   2   2        5.42       17.29      9.03 o 
 -15   2   2      828.51      732.30     35.87 o 
 -14   2   2       43.19       41.71     13.08 o 
 -13   2   2      354.89      294.16     14.00 o 
 -12   2   2      494.05      438.89     16.49 o 
 -11   2   2      810.00      712.53     22.18 o 
 -10   2   2      128.45       85.84     11.12 o 
  -9   2   2     1239.24     1351.82     36.39 o 
  -8   2   2      275.04      309.54     12.05 o 
  -7   2   2     1270.40     1453.08     38.19 o 
  -6   2   2     1007.24     1203.77     31.86 o 
  -5   2   2      142.04      110.07     13.27 o 
  -4   2   2      180.78      232.87      9.23 o 
  -3   2   2      910.88      818.37     45.61 o 
  -2   2   2    11010.24    11434.13    239.86 o 
  -1   2   2    11822.89    11489.60    276.77 o 
   0   2   2       54.35       57.11      4.00 o 
   1   2   2     5303.24     5284.95    112.09 o 
   2   2   2      460.06      535.81     14.34 o 
   3   2   2       30.45       10.63      3.06 o 
   4   2   2     3478.25     3483.25     74.89 o 
   5   2   2     3006.51     2855.73     78.46 o 
   6   2   2     2912.03     2718.81     59.53 o 
   7   2   2     1506.47     1407.66     32.60 o 
   8   2   2     2447.53     2534.83     69.89 o 
   9   2   2      840.49      834.48     32.86 o 
  10   2   2        6.52        7.55      5.82 o 
  11   2   2     2397.64     2378.43     53.98 o 
  12   2   2      269.27      284.23     11.62 o 
  13   2   2      822.14      850.85     23.43 o 
  14   2   2      508.07      506.77     16.97 o 
  15   2   2       88.45       82.56      8.87 o 
  16   2   2      681.69      675.66     21.37 o 
  17   2   2      272.47      278.79     13.69 o 
  18   2   2        4.39       -2.13      8.38 o 
  19   2   2      125.82      122.56     17.33 o 
  20   2   2      111.81      114.90     20.91 o 
  21   2   2       70.24       88.51     18.84 o 
  22   2   2       34.63       38.11     34.79 o 
  23   2   2        1.87       18.91     16.30 o 
  24   2   2        6.43       19.06     21.94 o 
  25   2   2       53.17       51.55     28.18 o 
 -25   3   2       12.02       17.64     30.07 o 
 -24   3   2       22.44       19.70     25.54 o 
 -23   3   2      110.51       75.95     29.50 o 
 -22   3   2        0.21      -35.74     23.83 o 
 -21   3   2      124.78      170.60     21.30 o 
 -20   3   2      237.17      244.07     22.66 o 
 -19   3   2      223.81      237.99     21.54 o 
 -18   3   2     1955.45     1892.53     67.61 o 
 -17   3   2     1663.15     1674.40     60.34 o 
 -16   3   2      137.37      170.63     17.60 o 
 -15   3   2      557.13      498.28     26.00 o 
 -14   3   2     1534.17     1633.32     57.71 o 
 -13   3   2       48.47       43.80     11.64 o 
 -12   3   2       60.68       37.15     10.34 o 
 -11   3   2      430.63      405.60     15.32 o 
 -10   3   2      221.49      171.87     12.96 o 
  -9   3   2      191.43      159.78      9.40 o 
  -8   3   2     7756.92     7896.67    192.91 o 
  -7   3   2     4512.00     4502.98    111.40 o 
  -6   3   2     7315.87     7560.31    184.38 o 
  -5   3   2     1240.85     1128.26     30.44 o 
  -4   3   2      351.05      393.53     12.00 o 
  -3   3   2       31.05       54.27     12.94 o 
  -2   3   2       31.83       21.21      3.93 o 
  -1   3   2       22.80       38.51      7.55 o 
   0   3   2      781.92      804.45     19.39 o 
   1   3   2     8298.24     8036.96    169.68 o 
   2   3   2     2235.57     2278.49     50.08 o 
   3   3   2     1989.21     1925.19     51.39 o 
   4   3   2     6157.62     6227.93    132.44 o 
   5   3   2      775.83      707.73     36.86 o 
   6   3   2      333.88      272.06     17.02 o 
   7   3   2      143.54      149.72     14.10 o 
   8   3   2        1.07        9.97      4.47 o 
   9   3   2     1875.39     1867.00     42.91 o 
  10   3   2     5188.94     5006.97    108.53 o 
  11   3   2      932.38      923.04     26.40 o 
  12   3   2      212.11      194.17      9.91 o 
  13   3   2     1809.02     1751.78     46.57 o 
  14   3   2     4880.53     4758.53    122.14 o 
  15   3   2      628.72      633.54     27.82 o 
  16   3   2        3.50        1.03     17.89 o 
  17   3   2      161.40      162.65     14.19 o 
  18   3   2        2.77       -5.12     14.47 o 
  19   3   2      516.95      576.42     62.23 o 
  20   3   2      155.22      154.80     35.91 o 
  21   3   2      634.66      652.76     35.82 o 
  22   3   2      628.86      719.98     39.10 o 
  23   3   2      170.60      155.71     22.34 o 
  24   3   2      179.30      177.05     25.43 o 
  25   3   2      149.01      178.46     38.52 o 
 -24   4   2       25.48       25.66     30.76 o 
 -23   4   2        5.10      -35.22     27.26 o 
 -22   4   2       12.04       22.19     16.92 o 
 -21   4   2      153.81      132.54     20.79 o 
 -20   4   2       23.51        8.12     15.02 o 
 -19   4   2      220.62      207.04     21.68 o 
 -18   4   2       40.40       44.54     16.34 o 
 -17   4   2      334.10      329.55     23.39 o 
 -16   4   2        8.18        5.82     13.64 o 
 -15   4   2      306.89      302.12     21.78 o 
 -14   4   2      821.22      768.48     34.34 o 
 -13   4   2      237.55      266.77     37.92 o 
 -12   4   2       94.45      122.47     13.90 o 
 -11   4   2      180.59      160.38     14.31 o 
 -10   4   2        8.42        6.15      8.97 o 
  -9   4   2      765.23      794.77     49.66 o 
  -8   4   2        0.08       -8.82      9.36 o 
  -7   4   2     2635.45     3021.09     78.17 o 
  -6   4   2      820.72      818.65     47.73 o 
  -5   4   2       10.77        0.82      3.16 o 
  -4   4   2     1665.55     1774.38     56.72 o 
  -3   4   2     6391.55     6614.85    140.52 o 
  -2   4   2      547.78      479.79     13.87 o 
  -1   4   2       17.82       34.21      4.32 o 
   0   4   2     2108.99     2147.32     47.71 o 
   1   4   2      375.61      410.74     12.08 o 
   2   4   2     1020.80      936.03     23.85 o 
   3   4   2      128.08      158.61     15.22 o 
   4   4   2      440.09      404.35     20.62 o 
   5   4   2       11.23        7.00      4.19 o 
   6   4   2      973.54     1063.13     25.99 o 
   7   4   2     1065.40     1027.84     25.43 o 
   8   4   2      111.25       89.68      6.51 o 
   9   4   2      109.56      110.44     14.07 o 
  10   4   2     1477.09     1505.76     61.11 o 
  11   4   2     1265.34     1265.24     37.69 o 
  12   4   2      429.58      441.05     18.99 o 
  13   4   2        0.44       -2.00      8.63 o 
  14   4   2       14.10       20.91     11.15 o 
  15   4   2       13.51       -2.96      9.41 o 
  16   4   2      116.21       98.45     17.15 o 
  17   4   2      227.10      271.94     29.61 o 
  18   4   2      736.63      793.85     39.64 o 
  19   4   2      150.26      180.97     21.99 o 
  20   4   2        1.13       25.28     21.33 o 
  21   4   2       16.94       12.29     17.61 o 
  22   4   2        3.62        3.01     19.07 o 
  23   4   2        0.83      -14.07     18.75 o 
  24   4   2       35.24       43.76     21.06 o 
 -23   5   2       73.94       98.87     23.25 o 
 -22   5   2       20.39       15.00     19.58 o 
 -21   5   2        3.14       17.35     19.08 o 
 -20   5   2        1.82      -23.96     15.98 o 
 -19   5   2       31.23       48.51     16.97 o 
 -18   5   2      161.51      150.08     30.44 o 
 -17   5   2       39.16       76.64     16.53 o 
 -16   5   2        0.79       -0.92     13.73 o 
 -15   5   2      640.20      656.94     33.29 o 
 -14   5   2       68.96       80.79     15.98 o 
 -13   5   2      202.56      152.06     16.50 o 
 -12   5   2       46.71       62.17     13.69 o 
 -11   5   2      182.30      165.54     18.39 o 
 -10   5   2      339.39      313.93     19.90 o 
  -9   5   2      345.73      407.34     22.88 o 
  -8   5   2        4.99       -2.58      9.40 o 
  -7   5   2      511.01      527.08     24.54 o 
  -6   5   2     1182.75     1221.38     34.85 o 
  -5   5   2       19.00       15.48      6.64 o 
  -4   5   2      224.25      196.43      9.70 o 
  -3   5   2      204.65      198.43      8.43 o 
  -2   5   2      472.15      425.63     16.63 o 
  -1   5   2      644.67      650.90     18.33 o 
   0   5   2      102.45      165.54     16.58 o 
   1   5   2        1.81        7.74      5.43 o 
   2   5   2      130.29      166.76      9.71 o 
   3   5   2      213.98      251.01      9.84 o 
   4   5   2      153.36      154.30     10.60 o 
   5   5   2       35.46       25.34      5.26 o 
   6   5   2      309.17      308.27     15.69 o 
   7   5   2       92.81       79.19     16.26 o 
   8   5   2        0.01       -0.92      7.59 o 
   9   5   2      224.98      191.48     19.02 o 
  10   5   2      213.70      229.96     13.91 o 
  11   5   2        2.55        8.65      8.70 o 
  12   5   2      424.29      470.62     28.06 o 
  13   5   2       26.52       34.41     10.42 o 
  14   5   2       54.86       38.74     21.33 o 
  15   5   2      358.84      373.87     49.54 o 
  16   5   2      444.05      494.98     38.80 o 
  17   5   2      174.22      128.91     20.33 o 
  18   5   2       36.49       53.60     17.98 o 
  19   5   2        0.72       -0.91     16.98 o 
  20   5   2        2.78       -6.94     18.05 o 
  21   5   2       78.78       98.23     22.16 o 
  22   5   2       17.59       26.69     19.82 o 
  23   5   2       10.20       26.52     20.49 o 
 -21   6   2       17.76       12.73     19.39 o 
 -20   6   2        3.44       14.08     19.29 o 
 -19   6   2        0.58      -11.51     17.17 o 
 -18   6   2        0.04        3.19     16.11 o 
 -17   6   2        0.50        5.35     16.02 o 
 -16   6   2        2.90      -12.13     15.77 o 
 -15   6   2      224.20      200.97     21.11 o 
 -14   6   2      292.64      305.26     23.40 o 
 -13   6   2       76.75       99.17     17.34 o 
 -12   6   2       11.00       -9.50     12.31 o 
 -11   6   2     1094.41     1224.01     73.48 o 
 -10   6   2       29.38       46.86     28.01 o 
  -9   6   2      455.08      423.90     42.27 o 
  -8   6   2      140.35      159.53     16.10 o 
  -7   6   2      101.50       74.34     13.03 o 
  -6   6   2       23.87       24.79     11.24 o 
  -5   6   2      275.23      280.17     14.03 o 
  -4   6   2      230.44      246.31     17.25 o 
  -3   6   2      757.22      747.48     24.62 o 
  -2   6   2      590.51      592.94     20.88 o 
  -1   6   2      997.87     1008.35     35.67 o 
   0   6   2      451.58      489.85     18.19 o 
   1   6   2      156.91      149.13      8.43 o 
   2   6   2      141.00      105.33      7.54 o 
   3   6   2       41.16       31.13      8.10 o 
   4   6   2      187.69      179.52     22.89 o 
   5   6   2      272.29      259.15     21.09 o 
   6   6   2        9.61       14.04      9.87 o 
   7   6   2      518.39      534.88     21.07 o 
   8   6   2      293.35      328.86     16.59 o 
   9   6   2      439.59      480.30     20.70 o 
  10   6   2      384.00      344.28     17.20 o 
  11   6   2       87.46       88.30     12.00 o 
  12   6   2        0.22       -2.50     10.04 o 
  13   6   2      443.35      489.69     42.64 o 
  14   6   2       17.81       32.57     16.26 o 
  15   6   2       53.02       25.34     17.39 o 
  16   6   2      122.60      176.94     22.35 o 
  17   6   2      191.48      201.52     23.85 o 
  18   6   2        4.49      -10.44     23.85 o 
  19   6   2       10.61       24.34     18.57 o 
  20   6   2       66.41       48.76     20.16 o 
  21   6   2        0.36       35.12     20.81 o 
 -20   7   2       40.06        1.77     20.85 o 
 -19   7   2       49.49       36.63     20.29 o 
 -18   7   2       20.86       11.82     22.59 o 
 -17   7   2        9.95        3.38     17.74 o 
 -16   7   2        9.91       11.97     17.59 o 
 -15   7   2        1.21        9.45     17.76 o 
 -14   7   2        8.16        0.70     16.24 o 
 -13   7   2       11.51        0.72     15.16 o 
 -12   7   2       52.09       41.52     20.99 o 
 -11   7   2       96.63      121.71     28.24 o 
 -10   7   2      331.22      294.23     22.40 o 
  -9   7   2      113.11       97.45     18.44 o 
  -8   7   2       49.65       42.68     14.50 o 
  -7   7   2        8.65       15.35     15.69 o 
  -6   7   2       66.99       50.71     12.83 o 
  -5   7   2       83.91       51.63     12.65 o 
  -4   7   2        5.03        2.75     12.69 o 
  -3   7   2       44.24       67.93     15.03 o 
  -2   7   2        3.80       -2.69      8.02 o 
  -1   7   2       53.63       56.81      9.17 o 
   0   7   2      332.33      379.14     21.91 o 
   1   7   2      539.25      499.15     75.63 o 
   2   7   2     1199.33     1116.99     43.39 o 
   3   7   2      240.57      273.52     24.23 o 
   4   7   2        6.56       12.07     10.91 o 
   5   7   2      271.61      246.68     14.39 o 
   6   7   2      118.77       87.63     11.96 o 
   7   7   2      364.75      374.87     21.91 o 
   8   7   2       99.27       96.43     12.15 o 
   9   7   2        1.23        5.36     10.20 o 
  10   7   2       83.34       96.11     15.06 o 
  11   7   2       10.79        4.90     14.76 o 
  12   7   2       75.78       39.38     34.82 o 
  13   7   2      151.10      105.37     19.28 o 
  14   7   2       27.80       -8.37     15.88 o 
  15   7   2       37.34       28.92     19.04 o 
  16   7   2        6.94        3.99     18.88 o 
  17   7   2       50.77       55.21     23.02 o 
  18   7   2       70.97       72.41     22.07 o 
  19   7   2        0.42       11.03     20.25 o 
  20   7   2       12.11        4.12     20.69 o 
 -18   8   2        0.92       19.08     20.98 o 
 -17   8   2        5.63      -10.82     18.85 o 
 -16   8   2       11.30       20.66     20.11 o 
 -15   8   2       10.23       21.62     18.48 o 
 -14   8   2       26.85       22.65     16.93 o 
 -13   8   2       24.80       26.90     18.21 o 
 -12   8   2      135.28      145.98     24.51 o 
 -11   8   2       55.91       25.39     16.28 o 
 -10   8   2       24.72       -8.85     14.50 o 
  -9   8   2      127.89      107.62     19.73 o 
  -8   8   2        9.21       -2.46     14.36 o 
  -7   8   2      104.18      123.55     22.62 o 
  -6   8   2       62.70       31.03     14.25 o 
  -5   8   2      241.44      226.06     19.56 o 
  -4   8   2      335.97      458.94     40.95 o 
  -3   8   2        6.05       25.95     19.87 o 
  -2   8   2      296.42      259.02     20.56 o 
  -1   8   2       15.65       51.94     14.09 o 
   0   8   2      554.49      629.54     43.27 o 
   1   8   2       99.17      138.01     16.40 o 
   2   8   2       68.41       62.02     14.60 o 
   3   8   2        2.49      -12.83     11.26 o 
   4   8   2       12.47       13.01     12.07 o 
   5   8   2       44.16       58.71     14.70 o 
   6   8   2        3.88        0.99     12.70 o 
   7   8   2        2.45        2.78     10.36 o 
   8   8   2       82.91       94.51     12.91 o 
   9   8   2       45.27       84.58     17.67 o 
  10   8   2        1.37       11.57     16.75 o 
  11   8   2       55.12       65.06     42.35 o 
  12   8   2       43.91       23.07     16.75 o 
  13   8   2        8.53      -18.59     16.93 o 
  14   8   2       24.95       20.85     30.36 o 
  15   8   2       53.97       96.78     22.43 o 
  16   8   2        0.62        6.63     27.32 o 
  17   8   2        5.83      -19.88     30.30 o 
 -15   9   2        4.10       41.16     35.34 o 
 -14   9   2       10.05      -27.64     18.43 o 
 -13   9   2        7.07        7.18     32.56 o 
 -12   9   2       67.00       45.17     20.02 o 
 -11   9   2        4.39        1.41     17.44 o 
 -10   9   2        3.93       37.22     18.87 o 
  -9   9   2        0.77        9.53     15.63 o 
  -8   9   2       26.25       54.81     26.35 o 
  -7   9   2       18.78       37.34     26.35 o 
  -6   9   2        1.32      -26.29     20.56 o 
  -5   9   2       14.07       -3.78     21.71 o 
  -4   9   2       39.22        3.15     22.34 o 
  -3   9   2      133.12      106.42     26.80 o 
  -2   9   2        0.07      -19.02     21.65 o 
  -1   9   2      260.22      292.22     35.11 o 
   0   9   2       42.63        5.37     18.56 o 
   1   9   2        1.70        6.88     13.55 o 
   2   9   2      163.02      157.96     18.85 o 
   3   9   2       10.34      -10.83     13.29 o 
   4   9   2       24.90        8.28     14.90 o 
   5   9   2      160.17      184.18     48.71 o 
   6   9   2        9.53       15.82     17.47 o 
   7   9   2      185.75      230.36     32.47 o 
   8   9   2       17.12       42.15     24.23 o 
   9   9   2       26.43       -9.97     21.42 o 
  10   9   2        7.62      -26.83     24.34 o 
  11   9   2        1.59       13.15     34.28 o 
  12   9   2       15.21       16.81     17.89 o 
  13   9   2       24.11       31.18     20.45 o 
  14   9   2       12.05       -4.75     20.70 o 
  15   9   2       51.03       44.02     23.07 o 
 -11  10   2        1.79      -38.49     25.66 o 
 -10  10   2        4.13       -9.74     27.15 o 
  -9  10   2       12.80       16.55     28.58 o 
  -8  10   2        3.43       32.82     28.12 o 
  -7  10   2       46.43       52.46     28.58 o 
  -6  10   2       55.27       63.92     28.12 o 
  -5  10   2       29.52        2.58     26.98 o 
  -4  10   2       81.37       67.81     29.73 o 
  -3  10   2       63.39       63.40     27.15 o 
  -2  10   2        0.17       12.72     23.77 o 
  -1  10   2       18.31      -13.06     24.40 o 
   0  10   2       35.50      -27.38     22.22 o 
   1  10   2        5.13      -29.27     22.17 o 
   2  10   2      118.95      148.63     27.09 o 
   3  10   2        6.86       -8.38     16.25 o 
   4  10   2      164.54      172.30     21.63 o 
   5  10   2        4.48      -12.94     23.20 o 
   6  10   2       49.71       87.17     29.32 o 
   7  10   2       11.87        6.59     27.61 o 
   8  10   2       10.04       24.97     27.72 o 
   9  10   2       90.54       95.31     31.90 o 
  10  10   2        0.67      -12.43     27.78 o 
  -1  11   2       21.39       25.32     26.46 o 
   0  11   2        1.62       28.58     26.17 o 
   1  11   2        3.74       -2.86     26.75 o 
 -25   1   3        9.31      -10.93     19.52 o 
 -24   1   3        0.22        2.35     25.43 o 
 -23   1   3       12.62       29.98     18.63 o 
 -22   1   3       18.45       27.16     23.31 o 
 -21   1   3      326.65      354.21     25.79 o 
 -20   1   3      671.57      652.96     26.98 o 
 -19   1   3      515.24      511.10     23.31 o 
 -18   1   3      452.54      433.32     20.75 o 
 -17   1   3     1259.91     1181.56     36.91 o 
 -16   1   3      637.79      674.30     20.91 o 
 -15   1   3        2.84        7.24      7.15 o 
 -14   1   3      312.95      339.34     13.66 o 
 -13   1   3        5.39        4.25      6.17 o 
 -12   1   3       55.63       35.59      6.40 o 
 -11   1   3      161.92      137.38      6.55 o 
 -10   1   3     7377.09     7272.34    138.37 o 
  -9   1   3     2635.41     2444.63     54.45 o 
  -8   1   3     2101.62     2003.12     39.96 o 
  -7   1   3    11347.78    11580.29    243.03 o 
  -6   1   3     2707.80     2712.65     58.78 o 
  -5   1   3      777.14      709.28     17.11 o 
  -4   1   3      254.35      244.85     12.73 o 
  -3   1   3      159.87      176.77     20.65 o 
  -2   1   3     8648.80     8670.62    182.69 o 
  -1   1   3    10657.06    10306.38    216.80 o 
   0   1   3       45.61       59.67      3.96 o 
   1   1   3    26245.72    26838.75    561.41 o 
   2   1   3     1352.02     1254.26     40.66 o 
   3   1   3       40.52       43.84      6.07 o 
   4   1   3    17658.17    18135.79    380.50 o 
   5   1   3      515.66      598.74     40.93 o 
   6   1   3     1215.63     1207.31     28.51 o 
   7   1   3     6369.54     6421.26    137.19 o 
   8   1   3     1905.79     1937.42     44.16 o 
   9   1   3      198.24      150.33      8.05 o 
  10   1   3     2725.09     2488.30     56.23 o 
  11   1   3     4028.06     3660.78     71.90 o 
  12   1   3     1431.52     1279.43     28.09 o 
  13   1   3     1064.03      988.70     23.14 o 
  14   1   3     1174.37     1129.88     26.17 o 
  15   1   3      272.12      320.21     12.18 o 
  16   1   3       37.45       27.14      8.54 o 
  17   1   3        4.75        2.89      8.75 o 
  18   1   3      109.14      106.76     11.07 o 
  19   1   3      747.84      720.48     23.94 o 
  20   1   3      347.37      342.19     17.02 o 
  21   1   3      795.30      772.13     31.28 o 
  22   1   3      859.92      907.91     41.73 o 
  23   1   3      254.85      238.01     23.05 o 
  24   1   3       91.99       78.01     40.38 o 
  25   1   3       65.35      179.90     33.51 o 
 -25   2   3       64.92       68.39     30.93 o 
 -24   2   3      194.20      264.21     37.74 o 
 -23   2   3      269.85      291.41     37.57 o 
 -22   2   3       67.66       70.28     27.26 o 
 -21   2   3       29.24       25.72     23.88 o 
 -20   2   3       82.29       77.32     22.91 o 
 -19   2   3      120.44       94.85     25.26 o 
 -18   2   3        5.12        4.76     12.51 o 
 -17   2   3      308.29      317.03     21.02 o 
 -16   2   3      573.05      550.19     21.54 o 
 -15   2   3     1231.13     1261.79     37.16 o 
 -14   2   3      907.51      894.08     28.11 o 
 -13   2   3      883.49      887.67     27.63 o 
 -12   2   3     2285.67     2382.53     62.43 o 
 -11   2   3      452.72      419.19     17.60 o 
 -10   2   3      188.52      241.46     11.30 o 
  -9   2   3     1309.25     1434.37     52.21 o 
  -8   2   3      102.43       66.17      8.86 o 
  -7   2   3      142.23      136.26      9.69 o 
  -6   2   3     5199.77     5279.70    129.87 o 
  -5   2   3     2787.28     2967.00     74.28 o 
  -4   2   3     5917.42     6038.86    128.07 o 
  -3   2   3     2345.66     2452.76     53.36 o 
  -2   2   3     1250.81     1237.07     48.73 o 
  -1   2   3     2353.54     2431.38     53.05 o 
   0   2   3      803.39      887.85     21.12 o 
   1   2   3      136.48      145.64     20.16 o 
   2   2   3     4424.62     4188.45    103.18 o 
   3   2   3      919.41     1021.75     35.66 o 
   4   2   3     5626.50     5735.12    122.38 o 
   5   2   3     6487.09     6220.42    132.79 o 
   6   2   3      927.48      847.48     21.35 o 
   7   2   3     5505.69     5513.39    118.33 o 
   8   2   3     6690.48     6808.25    145.69 o 
   9   2   3     4709.36     4968.52    107.68 o 
  10   2   3      433.95      468.65     15.53 o 
  11   2   3       74.22       83.79     14.58 o 
  12   2   3       95.08       85.23      8.02 o 
  13   2   3     1058.00      953.68     25.94 o 
  14   2   3      717.58      689.57     21.04 o 
  15   2   3      928.39      906.74     25.78 o 
  16   2   3     1992.55     1938.47     47.28 o 
  17   2   3     1458.93     1423.55     37.19 o 
  18   2   3      481.41      486.65     18.82 o 
  19   2   3      130.26      166.59     20.78 o 
  20   2   3      256.95      323.94     19.40 o 
  21   2   3       15.86        2.91     16.81 o 
  22   2   3      193.50      170.29     22.83 o 
  23   2   3       23.36       64.72     19.25 o 
  24   2   3      255.66      250.24     26.03 o 
  25   2   3      152.41      192.35     28.52 o 
 -24   3   3        0.26       -7.39     29.90 o 
 -23   3   3        7.25        6.82     27.66 o 
 -22   3   3      101.64      100.29     30.18 o 
 -21   3   3      212.66      200.86     32.02 o 
 -20   3   3        3.92       11.51     23.48 o 
 -19   3   3       38.17       23.70     15.13 o 
 -18   3   3       46.25       64.78     22.97 o 
 -17   3   3      128.84       84.12     18.79 o 
 -16   3   3        2.13       -2.47     12.29 o 
 -15   3   3        0.35      -10.91     12.51 o 
 -14   3   3      215.43      212.21     17.32 o 
 -13   3   3        3.29       -1.50      9.90 o 
 -12   3   3        0.23        1.96      9.40 o 
 -11   3   3       29.77       31.62      6.95 o 
 -10   3   3       20.66        7.45      5.88 o 
  -9   3   3       40.44       43.47      6.55 o 
  -8   3   3      234.05      261.25     14.31 o 
  -7   3   3      480.36      578.21     18.51 o 
  -6   3   3      502.29      482.52     15.97 o 
  -5   3   3       64.97       76.06      8.17 o 
  -4   3   3      860.55      968.78     47.07 o 
  -3   3   3      204.91      211.96      7.75 o 
  -2   3   3      274.01      267.60      8.94 o 
  -1   3   3       29.78       56.12      4.60 o 
   0   3   3       21.05       30.60      7.06 o 
   1   3   3     1302.96     1393.08     32.08 o 
   2   3   3      102.66      144.08      6.88 o 
   3   3   3       31.85       42.83      6.99 o 
   4   3   3       99.27      124.59      7.37 o 
   5   3   3      267.88      243.29     14.72 o 
   6   3   3      113.87      138.27     14.07 o 
   7   3   3      231.29      214.64     13.43 o 
   8   3   3      737.41      695.62     19.10 o 
   9   3   3       76.91       81.65     10.81 o 
  10   3   3      206.10      191.70      9.77 o 
  11   3   3       27.82       27.81      6.58 o 
  12   3   3       50.87       56.46      7.63 o 
  13   3   3       51.70       60.81      9.61 o 
  14   3   3       15.89       12.48      7.70 o 
  15   3   3       21.08       23.27      9.65 o 
  16   3   3        2.98        0.27     18.56 o 
  17   3   3      173.16      174.17     15.10 o 
  18   3   3       85.59       89.35     17.29 o 
  19   3   3       38.60       31.87     15.86 o 
  20   3   3        2.11        0.14     16.89 o 
  21   3   3       24.76        6.39     42.15 o 
  22   3   3      109.19       82.24     21.35 o 
  23   3   3        1.36        2.07     18.77 o 
  24   3   3       61.54       49.91     22.36 o 
 -23   4   3        3.99        7.45     29.73 o 
 -22   4   3       27.00      -14.95     26.86 o 
 -21   4   3      128.97      151.46     28.55 o 
 -20   4   3        4.11       -0.53     16.31 o 
 -19   4   3      233.90      169.49     20.16 o 
 -18   4   3        2.16       -5.72     14.69 o 
 -17   4   3       34.45       39.91     15.61 o 
 -16   4   3      597.03      525.10     28.62 o 
 -15   4   3      754.64      738.17     33.78 o 
 -14   4   3       58.72       56.39     13.88 o 
 -13   4   3      411.59      404.11     23.03 o 
 -12   4   3     1048.19     1055.42     67.67 o 
 -11   4   3       11.17       19.20     10.43 o 
 -10   4   3       20.15       10.02      9.84 o 
  -9   4   3      518.92      463.23     22.72 o 
  -8   4   3        4.27        1.12     10.65 o 
  -7   4   3     2180.09     2163.47     56.22 o 
  -6   4   3       49.78       69.43      5.11 o 
  -5   4   3      187.25      145.02      6.79 o 
  -4   4   3     4119.44     4232.64    106.39 o 
  -3   4   3     2249.28     2191.94     57.26 o 
  -2   4   3      300.54      217.00      8.53 o 
  -1   4   3     1702.87     1684.88     38.51 o 
   0   4   3     6227.13     6146.59    131.43 o 
   1   4   3        0.30        0.76      4.28 o 
   2   4   3       13.06       13.52      4.70 o 
   3   4   3     1270.27     1265.83     30.27 o 
   4   4   3       89.34      103.24     10.51 o 
   5   4   3       70.92       82.66      6.47 o 
   6   4   3     3409.24     3376.92     74.44 o 
   7   4   3     1046.48     1058.85     26.71 o 
   8   4   3      610.32      535.47     18.53 o 
   9   4   3     1424.52     1370.38     33.67 o 
  10   4   3      489.53      484.69     19.75 o 
  11   4   3       18.90       12.74     12.53 o 
  12   4   3      137.63      142.81     14.13 o 
  13   4   3      160.35      183.20     17.45 o 
  14   4   3      150.67      191.48     14.65 o 
  15   4   3      386.92      397.08     20.10 o 
  16   4   3      350.64      369.22     27.57 o 
  17   4   3      374.46      374.63     27.15 o 
  18   4   3       66.68       60.68     18.63 o 
  19   4   3       44.75       32.92     29.44 o 
  20   4   3        2.29      -12.52     15.83 o 
  21   4   3        1.90       29.95     18.83 o 
  22   4   3       16.55       -2.63     19.24 o 
  23   4   3      111.09      111.09     42.18 o 
 -22   5   3       88.95       49.57     20.04 o 
 -21   5   3       54.56       55.02     21.05 o 
 -20   5   3       34.28       23.01     18.17 o 
 -19   5   3      294.09      285.19     41.04 o 
 -18   5   3       55.22       71.84     20.99 o 
 -17   5   3        1.48        3.42     15.11 o 
 -16   5   3        4.39        5.09     14.03 o 
 -15   5   3      575.04      563.55     30.28 o 
 -14   5   3       65.92       75.74     15.43 o 
 -13   5   3      448.30      422.28     67.90 o 
 -12   5   3      138.59      102.35     15.47 o 
 -11   5   3       88.30      111.53     15.07 o 
 -10   5   3       86.16      109.91     14.59 o 
  -9   5   3     1084.77     1047.32     40.75 o 
  -8   5   3      759.07      771.56     39.20 o 
  -7   5   3      547.34      492.10     24.19 o 
  -6   5   3       59.10       71.49     11.45 o 
  -5   5   3        0.75        1.06      5.97 o 
  -4   5   3      497.97      520.57     19.17 o 
  -3   5   3      123.10      159.30     14.88 o 
  -2   5   3      336.05      301.36     10.88 o 
  -1   5   3     1300.88     1293.60     31.02 o 
   0   5   3     1552.42     1692.16     39.35 o 
   1   5   3      129.88      132.48      7.73 o 
   2   5   3     1388.26     1301.35     31.47 o 
   3   5   3     1942.33     1948.95     44.99 o 
   4   5   3      220.64      276.55     11.18 o 
   5   5   3      168.28      201.12     11.57 o 
   6   5   3      229.35      236.00     23.48 o 
   7   5   3       36.14       54.06      8.71 o 
   8   5   3     1076.07     1062.17     42.97 o 
   9   5   3      371.14      413.82     18.71 o 
  10   5   3      731.95      698.07     25.39 o 
  11   5   3       56.70       51.02     10.31 o 
  12   5   3      306.38      312.61     17.55 o 
  13   5   3     1314.37     1267.87     40.03 o 
  14   5   3       60.09       71.87     15.53 o 
  15   5   3        1.47      -15.06     10.35 o 
  16   5   3        1.61      -23.54     15.69 o 
  17   5   3       18.37       31.99     16.70 o 
  18   5   3       73.38      119.27     24.89 o 
  19   5   3      125.28      179.89     22.61 o 
  20   5   3      100.44      110.39     23.04 o 
  21   5   3       31.65       11.32     27.26 o 
  22   5   3       89.79       72.38     22.82 o 
 -21   6   3        0.28      -16.12     19.15 o 
 -20   6   3       89.31       35.48     41.61 o 
 -19   6   3        0.94       -3.37     16.72 o 
 -18   6   3        1.50        7.38     17.84 o 
 -17   6   3        0.95      -16.27     15.85 o 
 -16   6   3       91.49       65.95     18.39 o 
 -15   6   3       42.61       37.79     25.29 o 
 -14   6   3        0.03        4.98     14.33 o 
 -13   6   3      201.90      180.65     20.07 o 
 -12   6   3        5.78        6.78     13.34 o 
 -11   6   3       71.32       79.39     19.87 o 
 -10   6   3        5.16        0.51     17.98 o 
  -9   6   3      247.99      255.39     30.33 o 
  -8   6   3       44.19       65.75     14.11 o 
  -7   6   3        2.94       -6.49     11.34 o 
  -6   6   3      239.14      250.65     21.39 o 
  -5   6   3       12.05        3.02     17.07 o 
  -4   6   3      185.83      149.98     14.18 o 
  -3   6   3       82.43       80.09      9.31 o 
  -2   6   3       19.24       27.47     10.76 o 
  -1   6   3      968.12     1025.08     26.30 o 
   0   6   3        0.80        2.50      5.76 o 
   1   6   3       17.51        5.92      7.07 o 
   2   6   3      256.41      243.28     10.72 o 
   3   6   3       80.63       90.68      7.62 o 
   4   6   3       13.13        7.07      8.49 o 
   5   6   3       71.17      115.72     11.01 o 
   6   6   3        1.79       11.99     10.59 o 
   7   6   3      382.12      334.90     17.15 o 
   8   6   3        6.46       25.91     10.75 o 
   9   6   3       72.06       95.22     12.06 o 
  10   6   3        4.93       26.23     10.94 o 
  11   6   3        3.90       -5.03     12.49 o 
  12   6   3       15.54       27.12     11.68 o 
  13   6   3       11.67        7.40     11.48 o 
  14   6   3       18.60       26.74     17.05 o 
  15   6   3        2.27      -13.14     16.32 o 
  16   6   3        3.99       -6.62     16.11 o 
  17   6   3       11.10       22.41     17.98 o 
  18   6   3        7.00       -6.21     18.76 o 
  19   6   3       37.00       14.01     21.56 o 
  20   6   3       13.17       -5.61     44.27 o 
  21   6   3       12.56       -9.81     20.65 o 
 -19   7   3        6.22        4.11     19.64 o 
 -18   7   3       40.54       19.69     23.05 o 
 -17   7   3       11.98       -5.95     25.49 o 
 -16   7   3       50.95       60.26     19.05 o 
 -15   7   3       32.17       29.80     17.60 o 
 -14   7   3        0.78      -14.98     14.78 o 
 -13   7   3        4.03       19.15     15.52 o 
 -12   7   3       65.88       38.38     30.44 o 
 -11   7   3       93.61      130.14     18.46 o 
 -10   7   3       64.31       70.28     15.95 o 
  -9   7   3       37.67       12.17     13.84 o 
  -8   7   3      476.12      585.22     43.73 o 
  -7   7   3       23.12        6.04     13.45 o 
  -6   7   3       51.88       45.68     13.55 o 
  -5   7   3       41.24       66.13     13.90 o 
  -4   7   3      311.49      309.26     23.97 o 
  -3   7   3        0.05      -12.19     18.87 o 
  -2   7   3        4.15       16.06      8.83 o 
  -1   7   3      201.33      268.88     14.96 o 
   0   7   3       14.96       -3.72     14.89 o 
   1   7   3        1.98       14.72     11.62 o 
   2   7   3      791.67      855.70     36.57 o 
   3   7   3       51.59       68.15     10.46 o 
   4   7   3      150.53      100.97     11.34 o 
   5   7   3      189.53      148.44     14.12 o 
   6   7   3       89.34       68.62     14.78 o 
   7   7   3      184.47      202.12     14.60 o 
   8   7   3       66.96       74.37     12.24 o 
   9   7   3        5.38      -14.28     10.00 o 
  10   7   3       74.19      127.89     14.03 o 
  11   7   3      117.34      161.49     15.73 o 
  12   7   3       52.96       65.82     17.24 o 
  13   7   3       25.59       37.96     18.53 o 
  14   7   3       97.98       94.62     19.23 o 
  15   7   3       22.35        2.58     17.94 o 
  16   7   3        0.13      -23.16     22.59 o 
  17   7   3        0.31       -1.07     20.33 o 
  18   7   3        0.12       -5.81     20.91 o 
  19   7   3       32.07       37.43     22.14 o 
 -17   8   3       66.41       75.68     22.71 o 
 -16   8   3       10.12        0.78     19.94 o 
 -15   8   3        0.15      -17.49     17.37 o 
 -14   8   3       22.50       17.00     17.93 o 
 -13   8   3       74.48       77.79     19.44 o 
 -12   8   3       28.60        8.61     17.00 o 
 -11   8   3        7.90        0.39     16.20 o 
 -10   8   3       13.99       -2.87     14.88 o 
  -9   8   3       39.54       19.90     29.27 o 
  -8   8   3      189.98      145.40     19.03 o 
  -7   8   3       66.92       92.45     17.32 o 
  -6   8   3      494.63      487.09     28.90 o 
  -5   8   3      194.88      225.88     58.36 o 
  -4   8   3      388.31      369.63     24.17 o 
  -3   8   3      271.77      308.31     33.62 o 
  -2   8   3      214.12      168.45     27.15 o 
  -1   8   3       28.98       31.53     13.72 o 
   0   8   3      222.52      221.82     30.24 o 
   1   8   3       15.59       21.19     13.57 o 
   2   8   3      325.51      314.59     22.45 o 
   3   8   3       13.29       12.23     13.32 o 
   4   8   3      267.27      262.33     21.18 o 
   5   8   3      146.42      164.31     18.80 o 
   6   8   3      139.38      109.69     13.34 o 
   7   8   3       31.17       28.91     11.77 o 
   8   8   3      336.80      276.16     17.62 o 
   9   8   3        9.25        5.08     11.97 o 
  10   8   3       58.45       77.33     22.24 o 
  11   8   3       30.71       30.13     17.63 o 
  12   8   3        6.97      -15.12     18.06 o 
  13   8   3       21.56       28.73     18.70 o 
  14   8   3        1.31       -8.06     17.83 o 
  15   8   3        3.33       -4.11     25.11 o 
  16   8   3       14.49       24.88     21.67 o 
  17   8   3        0.25        0.30     19.48 o 
 -14   9   3       11.18       20.72     20.13 o 
 -13   9   3        1.63       -1.17     19.76 o 
 -12   9   3       12.93        9.22     17.92 o 
 -11   9   3        1.50       28.16     18.95 o 
 -10   9   3        4.43       -1.46     16.98 o 
  -9   9   3       27.85       76.34     19.33 o 
  -8   9   3       17.89       23.83     25.66 o 
  -7   9   3      158.05      161.11     31.79 o 
  -6   9   3        7.85       38.83     27.15 o 
  -5   9   3        0.49       14.03     24.28 o 
  -4   9   3        4.26       10.88     23.83 o 
  -3   9   3       18.71       43.53     26.06 o 
  -2   9   3        3.99        2.00     20.96 o 
  -1   9   3        1.25       -8.88     20.62 o 
   0   9   3        0.08       -2.12     20.45 o 
   1   9   3       18.19       25.01     27.06 o 
   2   9   3       83.04       69.77     16.43 o 
   3   9   3        1.62       -0.95     15.03 o 
   4   9   3       19.48        6.29     14.36 o 
   5   9   3        2.53       10.47     17.07 o 
   6   9   3        0.42        8.29     16.14 o 
   7   9   3        7.27       25.17     15.17 o 
   8   9   3       61.78       49.54     16.98 o 
   9   9   3       25.75       22.39     25.37 o 
  10   9   3       93.22       45.13     28.41 o 
  11   9   3       54.14       49.27     33.10 o 
  12   9   3      108.29       76.18     25.23 o 
  13   9   3       12.81       68.44     20.92 o 
  14   9   3        4.85       -9.64     19.06 o 
 -10  10   3        0.95       14.61     29.32 o 
  -9  10   3       13.89       11.28     29.67 o 
  -8  10   3        2.79        7.50     28.12 o 
  -7  10   3        4.45       20.68     28.64 o 
  -6  10   3       30.72       37.97     28.35 o 
  -5  10   3        0.69       36.66     28.41 o 
  -4  10   3        0.19       21.59     26.46 o 
  -3  10   3       18.50       54.12     27.78 o 
  -2  10   3       12.06       16.21     24.57 o 
  -1  10   3        0.02        6.13     26.52 o 
   0  10   3        0.44       20.28     24.69 o 
   1  10   3       16.22       19.82     23.54 o 
   2  10   3        5.12       26.40     25.49 o 
   3  10   3       58.54       46.36     17.89 o 
   4  10   3       30.13       24.02     18.32 o 
   5  10   3       21.14       27.30     17.63 o 
   6  10   3        3.48       -0.60     17.46 o 
   7  10   3        1.63       13.06     25.14 o 
   8  10   3        6.68      -11.28     27.21 o 
   9  10   3        6.94      -21.88     27.32 o 
 -25   0   4      240.01      185.46     39.58 o 
 -24   0   4      436.12      490.27     49.66 o 
 -23   0   4       78.12      139.66     22.02 o 
 -22   0   4      116.02      101.72     20.36 o 
 -21   0   4      136.83      153.33     23.80 o 
 -20   0   4       49.69       51.75     16.27 o 
 -19   0   4      449.08      461.65     28.42 o 
 -18   0   4      183.46      178.99     20.96 o 
 -17   0   4      256.92      290.96     64.55 o 
 -16   0   4     3627.72     3592.65    115.09 o 
 -15   0   4      206.53      222.63     24.40 o 
 -14   0   4     2792.27     2812.02    126.98 o 
 -13   0   4      763.00      707.06     41.47 o 
 -12   0   4       66.11       61.75      9.88 o 
 -11   0   4      217.16      205.30     12.62 o 
 -10   0   4      283.16      247.71     13.72 o 
  -9   0   4      591.08      686.86     25.42 o 
  -8   0   4     5034.27     5022.87    152.29 o 
  -7   0   4     1419.16     1382.78     45.14 o 
  -6   0   4      392.46      299.82     13.90 o 
  -5   0   4      528.76      440.51     14.62 o 
  -4   0   4    15550.25    17578.34    425.17 o 
  -3   0   4     9326.42     9425.72    229.28 o 
  -2   0   4     2062.35     2127.02     54.01 o 
  -1   0   4       52.26       55.01      8.25 o 
   0   0   4     6568.56     6853.01    205.81 o 
   1   0   4       87.26       56.28      6.45 o 
   2   0   4      147.18      153.48     11.48 o 
   3   0   4     4403.27     4156.43    126.78 o 
   4   0   4    12726.59    12026.30    358.88 o 
   5   0   4     2302.66     2149.71     68.53 o 
   6   0   4     7242.48     7094.45    214.26 o 
   7   0   4     6825.87     7499.87    226.56 o 
   8   0   4     1888.13     2004.76     65.26 o 
   9   0   4      781.07      854.13     33.76 o 
  10   0   4     1248.64     1343.79     46.84 o 
  11   0   4     1394.62     1298.59     45.99 o 
  12   0   4     1627.90     1335.53     60.31 o 
  13   0   4     1679.39     1489.37     52.26 o 
  14   0   4     4878.06     4587.61    143.76 o 
  15   0   4     1854.83     1898.46     65.58 o 
  16   0   4     1508.87     1403.00     51.61 o 
  17   0   4     1461.25     1432.30     53.51 o 
  18   0   4      663.03      746.94     65.55 o 
  19   0   4        5.78      -13.34     13.45 o 
  20   0   4      169.99      149.09     19.52 o 
  21   0   4       65.45       84.95     27.38 o 
  22   0   4      156.61      121.55     25.69 o 
  23   0   4      528.15      523.71     32.14 o 
  24   0   4      527.06      505.85     45.42 o 
  25   0   4      225.50      168.56     33.45 o 
 -25   1   4       17.77       22.99     19.99 o 
 -24   1   4        8.05      -24.09     20.45 o 
 -23   1   4       12.32       -1.59     22.39 o 
 -22   1   4        9.61       15.57     17.33 o 
 -21   1   4      201.71      236.12     25.72 o 
 -20   1   4      150.44      154.23     20.64 o 
 -19   1   4       28.07       22.86     12.39 o 
 -18   1   4      157.26      108.21     13.32 o 
 -17   1   4      569.11      590.68     23.93 o 
 -16   1   4      227.57      230.86     16.13 o 
 -15   1   4      161.21      162.32     13.16 o 
 -14   1   4       19.94       15.83      7.26 o 
 -13   1   4      195.64      191.22     10.39 o 
 -12   1   4       13.59       14.39      6.42 o 
 -11   1   4      294.42      308.86     15.22 o 
 -10   1   4     2070.72     2109.93     48.17 o 
  -9   1   4     2869.30     3089.78     60.78 o 
  -8   1   4        9.56       14.78      3.93 o 
  -7   1   4     2742.46     2723.85     59.69 o 
  -6   1   4      163.90      206.31     13.21 o 
  -5   1   4     1149.04     1302.13     43.29 o 
  -4   1   4       14.10        7.04      3.66 o 
  -3   1   4       10.84        2.05      3.40 o 
  -2   1   4     1069.24     1108.79     26.02 o 
  -1   1   4    11245.41    10933.67    230.35 o 
   0   1   4     2387.20     2727.86     69.18 o 
   1   1   4     2018.09     2057.31     45.83 o 
   2   1   4      189.57      198.34      7.82 o 
   3   1   4      367.51      360.94     31.32 o 
   4   1   4      143.83      162.91     15.89 o 
   5   1   4      707.82      841.78     21.35 o 
   6   1   4       38.25       20.49      5.01 o 
   7   1   4     5829.71     5786.29    124.55 o 
   8   1   4     1008.35      990.01     39.89 o 
   9   1   4      290.53      342.88     12.50 o 
  10   1   4      419.74      340.33     12.96 o 
  11   1   4     2991.43     2903.56     65.64 o 
  12   1   4      147.01      168.49     10.12 o 
  13   1   4       83.72      118.35     14.03 o 
  14   1   4        0.47       -6.45      7.06 o 
  15   1   4        0.25       -4.74      7.46 o 
  16   1   4        5.14        8.54      8.56 o 
  17   1   4      111.71      131.78     11.29 o 
  18   1   4       79.99       89.72     11.08 o 
  19   1   4      184.02      211.75     15.07 o 
  20   1   4      320.00      333.60     17.38 o 
  21   1   4      146.68      154.42     16.92 o 
  22   1   4      112.24      123.74     16.29 o 
  23   1   4       19.87       34.78     14.58 o 
  24   1   4       11.31       35.14     18.79 o 
 -24   2   4       15.63        5.61     28.01 o 
 -23   2   4       18.13        7.67     25.83 o 
 -22   2   4        5.60        1.95     21.99 o 
 -21   2   4       13.81       38.78     24.63 o 
 -20   2   4        0.04       -6.93     22.34 o 
 -19   2   4        3.95       10.60     21.94 o 
 -18   2   4      248.67      166.27     27.61 o 
 -17   2   4      424.67      459.23     36.54 o 
 -16   2   4      168.34      177.91     16.53 o 
 -15   2   4      350.64      353.89     16.63 o 
 -14   2   4      800.10      783.65     25.90 o 
 -13   2   4      129.40      108.93      9.89 o 
 -12   2   4      114.15      121.78      9.78 o 
 -11   2   4      588.05      567.41     19.85 o 
 -10   2   4      744.93      779.94     27.65 o 
  -9   2   4      808.93      736.93     23.03 o 
  -8   2   4      256.85      269.35     15.13 o 
  -7   2   4      180.05      135.52      8.40 o 
  -6   2   4      253.24      205.22     10.41 o 
  -5   2   4     4072.12     4125.81     88.86 o 
  -4   2   4     1172.63     1068.68     25.42 o 
  -3   2   4        9.07        2.43      3.64 o 
  -2   2   4      390.72      395.79     13.77 o 
  -1   2   4     1270.63     1337.21     45.47 o 
   0   2   4       47.88       54.25      5.82 o 
   1   2   4      174.00      212.42     10.17 o 
   2   2   4      106.95      154.63     17.92 o 
   3   2   4      461.78      401.82     12.42 o 
   4   2   4     6550.27     6317.56    135.14 o 
   5   2   4      243.08      201.74      8.82 o 
   6   2   4      518.07      546.23     16.00 o 
   7   2   4     4343.38     4100.12     89.55 o 
   8   2   4      734.97      679.43     19.20 o 
   9   2   4        9.10       -5.46      5.75 o 
  10   2   4      164.43      170.61      9.49 o 
  11   2   4      535.56      562.71     17.88 o 
  12   2   4      574.66      601.97     19.09 o 
  13   2   4      937.76      877.71     24.81 o 
  14   2   4       23.57       27.08      8.05 o 
  15   2   4      347.02      364.09     15.58 o 
  16   2   4      564.70      574.26     20.23 o 
  17   2   4      211.45      222.53     13.50 o 
  18   2   4        7.84        9.47      9.68 o 
  19   2   4        6.71       17.49     12.30 o 
  20   2   4       92.81      132.24     17.52 o 
  21   2   4       85.13       92.01     17.97 o 
  22   2   4      201.95      232.26     24.17 o 
  23   2   4        6.71      -19.09     17.75 o 
  24   2   4       61.05       52.27     20.47 o 
 -24   3   4        4.76      -26.52     27.15 o 
 -23   3   4        3.70       12.14     24.23 o 
 -22   3   4      176.83      140.90     32.19 o 
 -21   3   4       88.43       73.48     25.72 o 
 -20   3   4       39.78       34.99     23.43 o 
 -19   3   4      553.34      562.15     45.08 o 
 -18   3   4      364.89      417.29     25.34 o 
 -17   3   4       23.73        3.71     12.26 o 
 -16   3   4      108.03      121.58     16.20 o 
 -15   3   4      487.14      449.35     28.87 o 
 -14   3   4        1.63        9.11     11.65 o 
 -13   3   4      853.35      816.36     33.76 o 
 -12   3   4      609.98      578.09     30.41 o 
 -11   3   4       25.48       22.98      9.56 o 
 -10   3   4     1755.92     1803.76     48.76 o 
  -9   3   4     3364.92     3237.79     82.53 o 
  -8   3   4     1550.05     1506.19     41.16 o 
  -7   3   4      355.95      389.77     20.75 o 
  -6   3   4      920.53      891.94     21.92 o 
  -5   3   4       56.05       56.45      4.91 o 
  -4   3   4      948.92      933.91     50.28 o 
  -3   3   4      207.53      148.00     15.10 o 
  -2   3   4     2013.99     1961.44     44.31 o 
  -1   3   4     7116.88     7428.71    158.07 o 
   0   3   4     2553.02     2293.77     63.03 o 
   1   3   4     2719.93     2650.35     58.72 o 
   2   3   4     4011.21     3770.53     82.11 o 
   3   3   4       65.57       82.72      6.45 o 
   4   3   4       63.47       76.02     13.24 o 
   5   3   4      178.00      191.55      9.09 o 
   6   3   4      413.87      420.42     13.85 o 
   7   3   4      666.90      569.23     16.89 o 
   8   3   4     3871.31     3730.49     82.56 o 
   9   3   4     2540.93     2414.67     55.41 o 
  10   3   4      593.42      580.82     18.01 o 
  11   3   4     1189.56     1141.67     29.81 o 
  12   3   4     1259.03     1280.29     33.12 o 
  13   3   4      824.47      829.75     24.18 o 
  14   3   4       75.14       66.49      9.29 o 
  15   3   4      265.99      258.48     16.81 o 
  16   3   4        1.76       11.56     11.72 o 
  17   3   4       35.82       73.49     12.99 o 
  18   3   4      390.36      408.55     21.61 o 
  19   3   4      724.49      755.16     30.17 o 
  20   3   4      362.64      392.10     76.86 o 
  21   3   4      253.45      237.19     24.86 o 
  22   3   4      315.07      335.25     45.53 o 
  23   3   4      118.35      124.80     23.71 o 
  24   3   4       81.47      104.81     39.66 o 
 -23   4   4        3.43       27.32     29.95 o 
 -22   4   4       27.05       29.38     25.60 o 
 -21   4   4        0.08      -34.82     24.69 o 
 -20   4   4        2.94       20.22     26.40 o 
 -19   4   4        0.40      -15.19     15.32 o 
 -18   4   4        4.30       -1.61     15.08 o 
 -17   4   4       75.13       88.85     28.98 o 
 -16   4   4      959.43      876.34     52.23 o 
 -15   4   4      117.11      114.88     15.85 o 
 -14   4   4       88.39       72.84     17.07 o 
 -13   4   4      117.94      109.46     14.47 o 
 -12   4   4      123.29      111.50     14.98 o 
 -11   4   4       40.67       38.77     12.33 o 
 -10   4   4       64.07       70.68     12.49 o 
  -9   4   4       61.33       62.32     12.33 o 
  -8   4   4      507.56      564.84     25.39 o 
  -7   4   4      199.96      232.24     17.88 o 
  -6   4   4      251.19      264.77     13.07 o 
  -5   4   4     3588.62     3839.58     83.59 o 
  -4   4   4       67.69       79.10      9.96 o 
  -3   4   4      170.40      196.08     11.75 o 
  -2   4   4       44.37       44.24      7.33 o 
  -1   4   4       31.92       44.32      5.55 o 
   0   4   4       74.12       67.71      6.84 o 
   1   4   4       26.03       13.46      5.06 o 
   2   4   4      714.46      693.66     19.07 o 
   3   4   4       19.05        7.59      5.20 o 
   4   4   4      203.42      183.08      9.05 o 
   5   4   4     1484.82     1431.38     34.54 o 
   6   4   4       11.73        5.08      5.77 o 
   7   4   4      468.79      409.54     14.11 o 
   8   4   4      947.95      864.24     23.61 o 
   9   4   4        2.12        6.33      6.42 o 
  10   4   4      205.88      224.57     11.43 o 
  11   4   4      414.78      435.74     19.56 o 
  12   4   4      500.26      488.71     21.79 o 
  13   4   4       11.26       -5.96      9.29 o 
  14   4   4        3.47        7.49     12.67 o 
  15   4   4      347.75      366.57     50.73 o 
  16   4   4      727.79      703.51     33.68 o 
  17   4   4      107.84      105.21     17.80 o 
  18   4   4       60.34       55.48     14.17 o 
  19   4   4       17.18       10.71     17.49 o 
  20   4   4        6.52       -6.67     17.76 o 
  21   4   4        4.67       24.25     19.96 o 
  22   4   4      169.27      175.98     25.65 o 
  23   4   4       79.02      105.98     23.71 o 
 -22   5   4        5.60       -9.34     29.21 o 
 -21   5   4        0.56       -8.71     18.40 o 
 -20   5   4        0.27      -11.27     17.03 o 
 -19   5   4       48.28       33.65     17.22 o 
 -18   5   4      111.70       80.97     18.06 o 
 -17   5   4       40.15       36.68     16.71 o 
 -16   5   4      205.90      177.71     19.71 o 
 -15   5   4        1.09       13.01     14.15 o 
 -14   5   4      100.82       75.56     16.52 o 
 -13   5   4       27.57        4.64     13.28 o 
 -12   5   4       21.32       23.24     13.02 o 
 -11   5   4        7.95        6.51     15.95 o 
 -10   5   4      229.09      204.39     17.93 o 
  -9   5   4        2.55        7.48     11.38 o 
  -8   5   4      176.52      201.54     18.24 o 
  -7   5   4      452.29      454.96     24.03 o 
  -6   5   4      356.02      361.38     20.94 o 
  -5   5   4       57.86       48.41     10.95 o 
  -4   5   4      189.13      183.41     10.61 o 
  -3   5   4        3.82       11.70      5.64 o 
  -2   5   4      352.72      368.21     13.59 o 
  -1   5   4      342.48      383.30     18.05 o 
   0   5   4       54.70       53.54      6.68 o 
   1   5   4        1.91       12.52      5.80 o 
   2   5   4      570.26      608.85     18.10 o 
   3   5   4      103.37      101.93      7.75 o 
   4   5   4        4.77        8.45      5.95 o 
   5   5   4      362.10      300.83     17.70 o 
   6   5   4       79.11      100.08     10.41 o 
   7   5   4      100.93      138.60     11.71 o 
   8   5   4      154.86      195.70     13.69 o 
   9   5   4      151.05      191.69     13.87 o 
  10   5   4      583.07      652.77     25.47 o 
  11   5   4       14.90       30.36     12.37 o 
  12   5   4        5.81       10.59     10.05 o 
  13   5   4       33.11       41.01     12.10 o 
  14   5   4        0.59       -2.49     11.39 o 
  15   5   4      244.03      255.96     33.92 o 
  16   5   4       36.24       46.83     13.86 o 
  17   5   4       77.92       96.93     21.39 o 
  18   5   4        7.10       -0.41     16.37 o 
  19   5   4       26.12        5.62     29.07 o 
  20   5   4      129.21      146.94     24.01 o 
  21   5   4        5.18        7.71     19.80 o 
  22   5   4        7.11       17.08     20.84 o 
 -20   6   4       21.41       32.94     19.98 o 
 -19   6   4       13.06       17.65     18.01 o 
 -18   6   4       37.44       13.52     18.26 o 
 -17   6   4       62.28       55.76     21.99 o 
 -16   6   4       68.22       58.92     17.73 o 
 -15   6   4      162.19      164.24     20.06 o 
 -14   6   4        1.70      -10.59     14.44 o 
 -13   6   4      137.03      150.47     38.78 o 
 -12   6   4       79.69      108.52     18.02 o 
 -11   6   4       29.67       13.44     14.39 o 
 -10   6   4        7.39      -13.46     12.76 o 
  -9   6   4       21.72        2.75     12.82 o 
  -8   6   4       32.40       19.75     12.82 o 
  -7   6   4     1714.31     1800.78     63.56 o 
  -6   6   4      272.82      349.51     33.13 o 
  -5   6   4       42.31       64.59     12.92 o 
  -4   6   4      767.18      741.58     32.04 o 
  -3   6   4      353.27      380.00     21.88 o 
  -2   6   4      298.22      262.55     13.92 o 
  -1   6   4        1.59       -5.87      6.23 o 
   0   6   4       28.31       16.70      6.89 o 
   1   6   4        1.02        4.80      6.22 o 
   2   6   4      191.85      247.76     11.41 o 
   3   6   4        4.36        6.42      6.60 o 
   4   6   4      308.50      361.55     17.04 o 
   5   6   4      551.05      583.67     23.03 o 
   6   6   4       15.82       22.62     10.72 o 
   7   6   4      292.60      292.82     34.88 o 
   8   6   4      451.35      455.48     28.41 o 
   9   6   4       47.24       44.22     11.73 o 
  10   6   4      337.92      358.35     24.34 o 
  11   6   4        0.28       -0.84     10.59 o 
  12   6   4      106.53       69.61     13.45 o 
  13   6   4      201.99      251.65     18.35 o 
  14   6   4        2.44       -3.26     12.06 o 
  15   6   4       71.31       67.44     19.58 o 
  16   6   4      191.44      173.07     24.06 o 
  17   6   4        1.08      -25.99     18.67 o 
  18   6   4        7.36      -23.89     18.53 o 
  19   6   4       33.38        7.14     20.79 o 
  20   6   4       10.52       18.53     20.46 o 
 -18   7   4        3.28      -12.10     19.49 o 
 -17   7   4       20.83       38.82     18.85 o 
 -16   7   4        2.27       -6.62     18.21 o 
 -15   7   4        2.69       -5.80     17.90 o 
 -14   7   4       11.46       36.65     23.80 o 
 -13   7   4       24.68        0.04     16.95 o 
 -12   7   4       48.91       31.10     15.98 o 
 -11   7   4      222.45      210.38     21.46 o 
 -10   7   4       10.67       10.55     17.21 o 
  -9   7   4      275.51      299.15     49.14 o 
  -8   7   4      182.63      197.87     19.28 o 
  -7   7   4       85.63       54.08     26.69 o 
  -6   7   4      876.55      866.11     41.72 o 
  -5   7   4       47.46       76.09     14.62 o 
  -4   7   4      319.35      302.46     21.12 o 
  -3   7   4        0.42        2.30     11.52 o 
  -2   7   4      103.04      113.65     15.84 o 
  -1   7   4       31.18       65.83     11.03 o 
   0   7   4      195.14      166.87     19.54 o 
   1   7   4      237.07      212.55     19.47 o 
   2   7   4      114.65      173.74     18.22 o 
   3   7   4       34.52       32.27     11.62 o 
   4   7   4      239.09      222.55     14.92 o 
   5   7   4        8.17       23.99     10.06 o 
   6   7   4      518.28      497.02     29.07 o 
   7   7   4      170.85      172.55     17.91 o 
   8   7   4      155.39      158.42     14.96 o 
   9   7   4       58.34       80.38     12.65 o 
  10   7   4      459.38      422.21     33.50 o 
  11   7   4       89.91       85.88     13.56 o 
  12   7   4        8.61        0.14     11.82 o 
  13   7   4      111.46       85.09     14.53 o 
  14   7   4        8.54        4.33     36.17 o 
  15   7   4       85.66      109.20     21.82 o 
  16   7   4       96.09      105.54     35.85 o 
  17   7   4        3.82       -5.93     20.28 o 
  18   7   4        3.48      -25.93     20.38 o 
 -16   8   4        2.39      -15.60     18.83 o 
 -15   8   4        1.10       -9.88     18.98 o 
 -14   8   4        1.85       15.48     18.56 o 
 -13   8   4        8.61       13.03     17.74 o 
 -12   8   4        7.99       21.09     32.25 o 
 -11   8   4        0.86        3.04     16.27 o 
 -10   8   4        0.06      -19.37     18.18 o 
  -9   8   4       21.51       20.97     24.63 o 
  -8   8   4       88.81      113.87     19.52 o 
  -7   8   4        3.10        2.13     15.47 o 
  -6   8   4       10.62        8.14     24.80 o 
  -5   8   4       88.72      120.63     24.57 o 
  -4   8   4        0.24       10.09     14.53 o 
  -3   8   4       97.59       46.62     23.83 o 
  -2   8   4       54.85       70.96     25.60 o 
  -1   8   4      158.59      157.62     27.49 o 
   0   8   4       34.43       24.57     20.16 o 
   1   8   4       65.52       93.34     16.70 o 
   2   8   4       44.59       35.93     15.78 o 
   3   8   4       23.45      -10.48     15.46 o 
   4   8   4       11.50       12.69     13.94 o 
   5   8   4       43.99       50.29     15.26 o 
   6   8   4       38.54       63.29     15.12 o 
   7   8   4       10.31        1.68     11.84 o 
   8   8   4        4.11       -5.64     11.67 o 
   9   8   4        0.62       19.31     12.73 o 
  10   8   4       14.58        5.56     15.47 o 
  11   8   4       51.38       68.35     14.85 o 
  12   8   4        0.97       -6.66     16.33 o 
  13   8   4       25.70       33.90     20.13 o 
  14   8   4        0.60      -28.52     19.01 o 
  15   8   4        0.52      -18.05     19.80 o 
  16   8   4       12.44       19.02     26.58 o 
 -13   9   4        6.18      -18.20     19.63 o 
 -12   9   4        5.96        9.12     19.56 o 
 -11   9   4        1.70      -16.67     17.25 o 
 -10   9   4       79.13       43.64     20.48 o 
  -9   9   4       15.95      -13.74     17.43 o 
  -8   9   4       34.59       15.51     17.94 o 
  -7   9   4        0.04       -7.45     25.32 o 
  -6   9   4        6.39       43.59     28.29 o 
  -5   9   4       22.20       -0.06     25.20 o 
  -4   9   4        1.91       18.79     25.26 o 
  -3   9   4        4.23       10.82     26.00 o 
  -2   9   4       11.06       -9.91     23.08 o 
  -1   9   4       61.05       53.27     25.14 o 
   0   9   4        5.39        9.05     22.74 o 
   1   9   4       12.41      -18.33     20.79 o 
   2   9   4       23.98       13.57     22.39 o 
   3   9   4       62.81       92.60     18.20 o 
   4   9   4        2.03        6.36     21.36 o 
   5   9   4       72.91      102.11     18.71 o 
   6   9   4        7.48        5.31     15.67 o 
   7   9   4        0.12      -14.67     21.68 o 
   8   9   4        0.85       -1.46     16.40 o 
   9   9   4        0.10      -13.86     16.97 o 
  10   9   4       76.69       64.49     28.35 o 
  11   9   4       27.60       17.78     34.28 o 
  12   9   4       17.47        9.63     21.11 o 
  13   9   4        6.95      -27.49     20.39 o 
  -8  10   4       40.12       22.97     32.36 o 
  -7  10   4       16.45       24.69     32.02 o 
  -6  10   4        1.85      -16.90     28.52 o 
  -5  10   4       28.00       16.84     27.38 o 
  -4  10   4      207.48      242.27     38.43 o 
  -3  10   4       17.88       61.86     31.10 o 
  -2  10   4        9.94       30.18     29.78 o 
  -1  10   4        5.28       -1.32     28.01 o 
   0  10   4        3.07       -0.92     25.66 o 
   1  10   4        8.70       53.32     27.21 o 
   2  10   4        0.06      -25.77     24.74 o 
   3  10   4       26.06        7.22     23.54 o 
   4  10   4        0.32       37.00     26.35 o 
   5  10   4       33.50       30.81     19.52 o 
   6  10   4        0.63        2.31     18.50 o 
   7  10   4        2.19       13.81     18.90 o 
   8  10   4       13.04      -23.71     28.81 o 
 -24   1   5        3.29      -24.57     20.06 o 
 -23   1   5       45.44       62.24     21.26 o 
 -22   1   5      141.39      159.48     23.67 o 
 -21   1   5       81.82       82.02     26.29 o 
 -20   1   5        3.96        9.79     21.94 o 
 -19   1   5      145.45      153.52     16.26 o 
 -18   1   5      319.75      327.83     19.01 o 
 -17   1   5        0.99        3.23     13.24 o 
 -16   1   5       72.01      104.11     12.76 o 
 -15   1   5       28.68       18.65     10.51 o 
 -14   1   5      202.22      202.66     13.98 o 
 -13   1   5       87.24       83.64      8.82 o 
 -12   1   5     1607.55     1568.05     38.14 o 
 -11   1   5     1764.84     1706.41     40.64 o 
 -10   1   5      280.34      277.60     14.20 o 
  -9   1   5      903.61      913.66     34.29 o 
  -8   1   5     1357.58     1432.50     33.60 o 
  -7   1   5      139.30      143.47      7.27 o 
  -6   1   5      136.30      202.44      8.51 o 
  -5   1   5       20.20       -0.30      4.28 o 
  -4   1   5      786.37      717.44     20.31 o 
  -3   1   5     7315.83     7032.00    149.89 o 
  -2   1   5     4704.24     4712.15    101.55 o 
  -1   1   5     4305.73     4187.99     90.71 o 
   0   1   5     1003.41      855.55     25.05 o 
   1   1   5     1295.48     1348.02     30.00 o 
   2   1   5     2629.59     2427.78     54.34 o 
   3   1   5       48.45       47.57      5.49 o 
   4   1   5      218.19      204.62      9.03 o 
   5   1   5     1656.92     1584.84     37.45 o 
   6   1   5     1446.68     1369.85     38.60 o 
   7   1   5     1513.85     1343.46     32.98 o 
   8   1   5      894.63      818.37     22.54 o 
   9   1   5     3826.32     3651.35     81.37 o 
  10   1   5     4316.49     4136.48     91.74 o 
  11   1   5      521.58      500.74     17.18 o 
  12   1   5       70.24       93.85      9.12 o 
  13   1   5      119.23      121.40      9.96 o 
  14   1   5        1.00       18.92      8.43 o 
  15   1   5      319.48      346.67     15.94 o 
  16   1   5      101.74      105.82     12.47 o 
  17   1   5      175.57      203.36     13.48 o 
  18   1   5      681.54      737.88     28.62 o 
  19   1   5      668.50      623.32     22.90 o 
  20   1   5      566.82      573.64     22.85 o 
  21   1   5      260.18      272.94     17.45 o 
  22   1   5       74.89       94.39     14.04 o 
  23   1   5       52.53       82.96     16.69 o 
  24   1   5        0.04      -12.34     14.96 o 
 -23   2   5       15.70       37.46     28.41 o 
 -22   2   5        3.86       19.59     27.26 o 
 -21   2   5       18.60       -1.43     25.32 o 
 -20   2   5       30.54       38.89     25.09 o 
 -19   2   5      339.83      272.86     33.56 o 
 -18   2   5      983.25      998.18     58.99 o 
 -17   2   5       72.23       63.63     21.71 o 
 -16   2   5      412.32      436.15     36.83 o 
 -15   2   5      663.31      641.55     23.34 o 
 -14   2   5      149.14      189.63     20.25 o 
 -13   2   5      500.98      562.92     21.46 o 
 -12   2   5      351.13      327.49     15.30 o 
 -11   2   5       68.86       83.73      9.55 o 
 -10   2   5       12.62       12.38      7.36 o 
  -9   2   5      146.26      154.48     10.34 o 
  -8   2   5     1178.74     1191.62     43.24 o 
  -7   2   5     3196.57     3201.67     81.71 o 
  -6   2   5      708.23      665.68     17.81 o 
  -5   2   5      723.66      718.17     18.99 o 
  -4   2   5     1412.29     1553.84     36.10 o 
  -3   2   5       91.20      104.72      6.72 o 
  -2   2   5      213.69      202.61      8.66 o 
  -1   2   5      676.68      667.91     32.81 o 
   0   2   5       51.29       35.58      5.09 o 
   1   2   5     1191.34     1094.44     26.94 o 
   2   2   5     2017.18     1878.51     43.24 o 
   3   2   5       74.48       97.48      7.01 o 
   4   2   5     6664.38     6636.70    165.27 o 
   5   2   5     3719.39     3642.20     80.33 o 
   6   2   5       12.19       19.03      5.89 o 
   7   2   5     3014.12     3119.85     69.92 o 
   8   2   5      112.89      132.20      9.07 o 
   9   2   5     1596.48     1605.52     39.16 o 
  10   2   5      601.58      564.12     30.89 o 
  11   2   5        9.68       -4.90      7.79 o 
  12   2   5      999.74     1024.12     28.24 o 
  13   2   5     2094.38     2062.89     50.11 o 
  14   2   5     1312.56     1308.23     40.63 o 
  15   2   5      578.50      586.01     20.83 o 
  16   2   5      295.07      327.64     28.98 o 
  17   2   5      121.37      151.24     12.92 o 
  18   2   5        0.29       -1.91      9.86 o 
  19   2   5       70.30       31.47     28.18 o 
  20   2   5      187.15      196.66     19.54 o 
  21   2   5      238.35      255.33     25.91 o 
  22   2   5      222.45      229.19     20.19 o 
  23   2   5      132.69      143.74     23.64 o 
 -23   3   5       26.99        2.63     28.87 o 
 -22   3   5        7.63       32.42     29.15 o 
 -21   3   5       23.97      -24.17     25.60 o 
 -20   3   5        3.22       48.57     27.43 o 
 -19   3   5       18.41       -2.86     24.69 o 
 -18   3   5       66.43       62.03     24.23 o 
 -17   3   5        1.38      -11.57     22.45 o 
 -16   3   5       81.35       60.93     15.06 o 
 -15   3   5      243.66      278.65     23.83 o 
 -14   3   5       45.01       67.54     34.28 o 
 -13   3   5       13.37        1.11     11.21 o 
 -12   3   5       20.62       33.23     22.91 o 
 -11   3   5       77.01      122.52     10.59 o 
 -10   3   5      231.49      286.77     14.05 o 
  -9   3   5        9.57        2.67      6.76 o 
  -8   3   5       90.34       83.90      9.47 o 
  -7   3   5      130.64      156.46     10.44 o 
  -6   3   5     1009.95      953.50     28.67 o 
  -5   3   5      110.93      102.45      9.64 o 
  -4   3   5      819.36      828.86     21.48 o 
  -3   3   5      774.36      866.41     25.08 o 
  -2   3   5     1001.90     1088.31     26.85 o 
  -1   3   5      214.23      222.14      9.46 o 
   0   3   5      339.67      319.09     11.76 o 
   1   3   5     1926.77     2085.15     47.73 o 
   2   3   5      218.88      202.27      9.46 o 
   3   3   5     1656.16     1692.57     47.96 o 
   4   3   5      591.42      570.59     20.10 o 
   5   3   5      587.68      569.10     17.23 o 
   6   3   5      779.75      767.50     21.44 o 
   7   3   5       28.41       28.21      6.67 o 
   8   3   5      299.10      319.37     13.23 o 
   9   3   5      366.40      400.57     20.56 o 
  10   3   5       70.71       65.89     10.49 o 
  11   3   5      202.32      225.45     12.16 o 
  12   3   5       49.25       51.18      8.92 o 
  13   3   5       88.96       84.68      9.79 o 
  14   3   5      182.36      203.03     12.96 o 
  15   3   5        2.87       -7.24      8.81 o 
  16   3   5      196.38      181.24     16.44 o 
  17   3   5        3.65       -7.69     11.67 o 
  18   3   5       13.27       11.59     12.83 o 
  19   3   5        2.51        9.22     12.57 o 
  20   3   5        0.02      -13.42     13.16 o 
  21   3   5        0.02       14.34     15.07 o 
  22   3   5        4.08      -28.91     19.29 o 
  23   3   5        7.97      -12.07     21.11 o 
 -22   4   5       28.76       79.38     32.70 o 
 -21   4   5        0.78       19.19     28.69 o 
 -20   4   5       29.72       39.18     28.52 o 
 -19   4   5       93.58      141.24     31.73 o 
 -18   4   5        5.15      -15.83     14.54 o 
 -17   4   5      352.54      302.90     32.30 o 
 -16   4   5      809.90      850.84     38.43 o 
 -15   4   5       94.73       68.69     15.89 o 
 -14   4   5       17.02       29.29     14.33 o 
 -13   4   5      687.30      665.51     30.92 o 
 -12   4   5      170.59      164.44     35.65 o 
 -11   4   5      265.89      272.74     20.07 o 
 -10   4   5      229.50      233.31     17.59 o 
  -9   4   5      169.51      139.76     20.28 o 
  -8   4   5      102.77       94.58     13.69 o 
  -7   4   5     2088.76     2147.64     57.35 o 
  -6   4   5     1139.55     1028.55     30.83 o 
  -5   4   5       39.73       35.96      8.26 o 
  -4   4   5      726.06      721.35     23.24 o 
  -3   4   5      120.76      100.70      7.34 o 
  -2   4   5      166.48      146.43     11.13 o 
  -1   4   5        8.67        1.61      5.47 o 
   0   4   5        9.41       17.11      6.04 o 
   1   4   5      171.21      205.95      9.86 o 
   2   4   5      574.02      566.84     17.16 o 
   3   4   5      447.63      399.85     14.65 o 
   4   4   5      284.10      319.46     13.55 o 
   5   4   5     1794.79     1719.90     41.21 o 
   6   4   5      496.44      481.62     16.32 o 
   7   4   5       37.85       39.01      8.39 o 
   8   4   5      219.95      200.31     22.05 o 
   9   4   5      164.02      153.16     16.53 o 
  10   4   5        9.60        4.56      7.56 o 
  11   4   5      469.27      467.79     17.48 o 
  12   4   5        7.22       15.81     10.42 o 
  13   4   5       95.56      111.25     24.64 o 
  14   4   5      470.32      485.35     22.88 o 
  15   4   5      690.34      733.08     29.71 o 
  16   4   5      370.09      406.34     22.81 o 
  17   4   5       17.48       21.01     13.51 o 
  18   4   5        0.89       -5.56     13.16 o 
  19   4   5        9.97       14.20     14.07 o 
  20   4   5       23.97       44.91     21.39 o 
  21   4   5       71.72       90.74     25.63 o 
  22   4   5       94.87       96.62     25.20 o 
 -21   5   5        7.70       43.01     32.19 o 
 -20   5   5        7.81       29.32     30.24 o 
 -19   5   5       48.25       51.85     18.37 o 
 -18   5   5       24.77       35.91     23.51 o 
 -17   5   5       25.59       15.53     21.13 o 
 -16   5   5       11.55       13.12     15.13 o 
 -15   5   5        2.94       -2.07     14.82 o 
 -14   5   5       10.89        7.36     14.26 o 
 -13   5   5      336.60      362.10     24.60 o 
 -12   5   5       10.18        7.54     20.85 o 
 -11   5   5        9.01       17.35     13.63 o 
 -10   5   5     1982.18     1948.21     70.45 o 
  -9   5   5       82.31      138.29     16.23 o 
  -8   5   5     1513.14     1424.38     52.47 o 
  -7   5   5       36.30       36.16     11.91 o 
  -6   5   5       90.70       82.52     29.93 o 
  -5   5   5       27.92       22.97     11.66 o 
  -4   5   5      332.24      343.46     22.42 o 
  -3   5   5      102.60       97.63      9.64 o 
  -2   5   5      486.38      493.11     18.77 o 
  -1   5   5      881.03      883.56     28.09 o 
   0   5   5      252.28      270.64     11.84 o 
   1   5   5       77.25       74.71     13.46 o 
   2   5   5        0.98        6.09      6.35 o 
   3   5   5       30.51       19.15      6.88 o 
   4   5   5      281.56      311.80     13.11 o 
   5   5   5      335.56      355.80     13.96 o 
   6   5   5      142.45      173.89     10.66 o 
   7   5   5      156.10      142.97      9.92 o 
   8   5   5      506.29      478.99     21.17 o 
   9   5   5      335.29      358.78     32.75 o 
  10   5   5      469.73      471.91     21.25 o 
  11   5   5      396.30      382.16     20.23 o 
  12   5   5       85.48       80.76     13.13 o 
  13   5   5        1.11       -0.97     15.54 o 
  14   5   5       68.16       60.58     13.09 o 
  15   5   5       22.22       18.77     14.03 o 
  16   5   5       37.09       64.60     14.87 o 
  17   5   5      105.04      101.33     16.40 o 
  18   5   5      242.24      182.65     32.93 o 
  19   5   5       57.11       51.27     29.35 o 
  20   5   5        5.26       39.51     21.96 o 
  21   5   5       74.29       68.18     29.18 o 
 -19   6   5       32.77       30.27     19.35 o 
 -18   6   5       12.41       14.86     17.21 o 
 -17   6   5       12.66       -3.72     16.62 o 
 -16   6   5       14.25        3.41     17.15 o 
 -15   6   5       13.73        1.99     15.89 o 
 -14   6   5       26.90       28.99     17.17 o 
 -13   6   5       37.94       49.84     22.31 o 
 -12   6   5       17.45       -1.44     15.27 o 
 -11   6   5       43.88       57.70     17.01 o 
 -10   6   5        0.48        6.07     13.65 o 
  -9   6   5       28.13       34.12     15.78 o 
  -8   6   5      252.68      264.88     29.15 o 
  -7   6   5        1.04       17.79     12.30 o 
  -6   6   5      451.45      408.19     23.91 o 
  -5   6   5       11.86       23.20     20.59 o 
  -4   6   5       16.65       20.20     12.59 o 
  -3   6   5        0.13       15.36     11.39 o 
  -2   6   5       53.14       45.65     12.24 o 
  -1   6   5       34.58       29.89      9.19 o 
   0   6   5        0.26        3.73      6.99 o 
   1   6   5       40.79       51.13      9.64 o 
   2   6   5        7.76        0.72      6.95 o 
   3   6   5      143.92      122.48     17.62 o 
   4   6   5       39.73       71.97      8.67 o 
   5   6   5       10.42       32.71     14.22 o 
   6   6   5      299.46      268.24     16.39 o 
   7   6   5       16.96       13.33     11.60 o 
   8   6   5      498.06      565.17     24.06 o 
   9   6   5        6.14       16.16     14.69 o 
  10   6   5        5.42       -6.50     10.73 o 
  11   6   5      226.09      231.96     18.09 o 
  12   6   5       65.73       35.63     12.98 o 
  13   6   5       15.11       33.78     12.38 o 
  14   6   5      108.80      152.00     16.98 o 
  15   6   5        0.01       12.20     13.78 o 
  16   6   5        2.59        3.69     14.78 o 
  17   6   5       21.36        7.01     17.68 o 
  18   6   5        1.10      -29.02     19.34 o 
  19   6   5        1.12        2.92     21.60 o 
 -17   7   5       20.60       44.11     20.18 o 
 -16   7   5        0.89      -12.24     18.16 o 
 -15   7   5        2.52      -20.31     16.52 o 
 -14   7   5       21.93       30.32     17.97 o 
 -13   7   5        0.48       -3.66     16.61 o 
 -12   7   5        0.60       -9.69     16.93 o 
 -11   7   5        3.99        4.70     16.40 o 
 -10   7   5        1.38      -12.22     15.79 o 
  -9   7   5       17.50       16.10     15.68 o 
  -8   7   5      121.08      128.82     18.48 o 
  -7   7   5       69.72       81.30     16.85 o 
  -6   7   5        1.25      -14.28     13.55 o 
  -5   7   5       58.85      114.68     17.32 o 
  -4   7   5      154.35      126.13     38.26 o 
  -3   7   5      175.93      146.09     17.23 o 
  -2   7   5      343.84      454.50     25.48 o 
  -1   7   5      226.31      262.41     55.33 o 
   0   7   5        5.70       17.70     12.12 o 
   1   7   5        3.18       -5.07     12.10 o 
   2   7   5       50.25       60.09     14.36 o 
   3   7   5      101.78      101.95     12.73 o 
   4   7   5       15.35        8.96     10.37 o 
   5   7   5      172.56      129.45     14.10 o 
   6   7   5      287.63      344.37     33.91 o 
   7   7   5      281.03      386.16     20.65 o 
   8   7   5       29.21       77.51     25.05 o 
   9   7   5        0.64       -5.42     11.67 o 
  10   7   5      135.99      154.28     16.25 o 
  11   7   5      192.55      202.73     18.27 o 
  12   7   5       61.01       73.99     15.52 o 
  13   7   5        3.35       11.23     14.22 o 
  14   7   5        9.98       24.05     14.48 o 
  15   7   5       47.41       33.54     23.65 o 
  16   7   5       20.71       27.70     20.96 o 
  17   7   5        0.68       16.98     20.12 o 
 -15   8   5       66.27       65.11     22.37 o 
 -14   8   5        8.51       14.68     22.48 o 
 -13   8   5       30.73       42.92     20.07 o 
 -12   8   5        1.79        5.92     17.90 o 
 -11   8   5        0.09       -8.20     24.60 o 
 -10   8   5        3.23        1.62     17.14 o 
  -9   8   5        0.14        8.82     17.44 o 
  -8   8   5       35.09       32.98     17.32 o 
  -7   8   5       38.25       60.95     17.17 o 
  -6   8   5       78.16      118.36     18.96 o 
  -5   8   5      611.78      555.85     31.11 o 
  -4   8   5       13.12       19.45     15.56 o 
  -3   8   5      267.97      258.48     34.02 o 
  -2   8   5        0.88       -4.87     22.22 o 
   0   8   5       34.75       48.05     22.85 o 
   1   8   5        0.19       13.63     20.45 o 
   2   8   5       18.85        8.42     22.34 o 
   3   8   5       84.01       78.81     18.67 o 
   4   8   5       38.49        5.62     14.41 o 
   5   8   5       38.43        2.25     15.11 o 
   6   8   5       90.93       90.65     17.94 o 
   7   8   5       11.32       -7.40     11.88 o 
   8   8   5       11.02       30.78     14.06 o 
   9   8   5       51.53       50.19     14.62 o 
  10   8   5        0.40      -13.16     16.10 o 
  11   8   5        5.17       13.70     14.57 o 
  12   8   5        2.24       -9.28     14.22 o 
  13   8   5        0.26       15.65     20.27 o 
  14   8   5        0.34       -9.19     20.26 o 
  15   8   5        7.18       13.48     21.57 o 
 -11   9   5       31.52       -0.30     20.32 o 
 -10   9   5        0.21        5.38     18.74 o 
  -9   9   5       26.40       60.88     20.11 o 
  -8   9   5       11.94       21.88     20.00 o 
  -7   9   5       18.89       24.69     28.47 o 
  -6   9   5        3.35       14.49     29.38 o 
  -5   9   5       17.88       21.13     27.84 o 
  -4   9   5        0.65       -7.90     27.43 o 
  -3   9   5      174.73      216.61     35.17 o 
  -2   9   5        2.15       43.47     27.26 o 
  -1   9   5       76.68       46.91     26.69 o 
   0   9   5       18.72       60.42     26.86 o 
   1   9   5       15.10       25.95     24.91 o 
   2   9   5       16.06       20.85     23.94 o 
   3   9   5       27.32        9.91     22.51 o 
   4   9   5        1.43       17.30     17.45 o 
   5   9   5        0.51      -12.23     16.34 o 
   6   9   5       42.74       27.27     18.48 o 
   7   9   5        3.98       10.84     17.34 o 
   8   9   5       24.35       27.22     22.71 o 
   9   9   5        6.71       17.72     18.80 o 
  10   9   5       53.58       23.75     19.87 o 
  11   9   5       41.72        6.99     28.12 o 
  -5  10   5        5.21       52.86     34.02 o 
  -4  10   5       64.33       25.20     34.14 o 
  -3  10   5       35.02      -14.32     31.67 o 
  -2  10   5       33.94       12.66     30.58 o 
  -1  10   5        6.54       25.49     28.52 o 
   0  10   5        0.00        8.71     27.89 o 
   1  10   5       17.13       20.56     29.55 o 
   2  10   5        7.75        3.95     25.66 o 
   3  10   5       71.55      123.31     34.02 o 
   4  10   5       28.67       -4.41     25.95 o 
   5  10   5       50.46       22.68     29.21 o 
 -23   0   6       18.03      -11.34     28.69 o 
 -22   0   6        6.26        3.14     18.42 o 
 -21   0   6       28.97       -2.62     18.27 o 
 -20   0   6      378.87      372.31     28.08 o 
 -19   0   6      581.90      561.08     32.65 o 
 -18   0   6      405.11      436.49     29.50 o 
 -17   0   6       78.77       93.82     18.22 o 
 -16   0   6      753.44      736.22     50.23 o 
 -15   0   6       97.40      132.42     29.67 o 
 -14   0   6      135.43      170.53     20.53 o 
 -13   0   6      510.65      536.62     28.06 o 
 -12   0   6      266.50      277.54     27.29 o 
 -11   0   6      427.22      467.40     25.10 o 
 -10   0   6       20.35       19.57     10.64 o 
  -9   0   6     1459.16     1436.11     40.36 o 
  -8   0   6     1508.97     1506.01     41.78 o 
  -7   0   6     1149.63     1070.05     31.34 o 
  -6   0   6     8407.67     8659.19    212.61 o 
  -5   0   6      519.23      503.17     21.91 o 
  -4   0   6       29.09       51.78      8.94 o 
  -3   0   6       60.28       51.05     16.64 o 
  -2   0   6      288.95      305.52     16.23 o 
  -1   0   6      946.84     1113.91     39.43 o 
   0   0   6      433.13      352.44     20.73 o 
   1   0   6     2182.75     2176.48     70.28 o 
   2   0   6     7085.05     6702.00    203.64 o 
   3   0   6     1463.71     1556.58     52.65 o 
   4   0   6      241.82      258.35     15.86 o 
   5   0   6     3317.93     2992.76     95.32 o 
   6   0   6      204.20      254.21     16.13 o 
   7   0   6      152.40      136.44     16.27 o 
   8   0   6        0.93       -0.18      9.85 o 
   9   0   6      899.92      915.59     36.49 o 
  10   0   6      648.37      595.95     44.42 o 
  11   0   6      578.95      565.87     27.69 o 
  12   0   6      929.25      993.48     40.20 o 
  13   0   6     1335.93     1316.92     49.76 o 
  14   0   6     1270.92     1292.89     49.48 o 
  15   0   6      417.65      380.83     58.88 o 
  16   0   6      292.64      313.64     22.64 o 
  17   0   6       47.84       37.60     15.39 o 
  18   0   6      228.46      210.49     43.13 o 
  19   0   6      102.60       82.07     17.84 o 
  20   0   6      337.70      325.31     26.29 o 
  21   0   6      368.94      365.28     28.37 o 
  22   0   6      429.67      416.94     30.47 o 
  23   0   6      319.00      315.88     30.53 o 
 -23   1   6        7.25       -9.69     19.59 o 
 -22   1   6       55.20       53.93     21.44 o 
 -21   1   6        4.24       -6.46     18.20 o 
 -20   1   6       15.42       13.67     18.76 o 
 -19   1   6       49.71       52.37     18.73 o 
 -18   1   6       54.83       39.49     16.02 o 
 -17   1   6        0.60       -8.41     21.16 o 
 -16   1   6      257.59      256.69     20.99 o 
 -15   1   6       13.98      -11.09     12.55 o 
 -14   1   6        6.58      -15.61     11.99 o 
 -13   1   6     1581.07     1617.82     57.00 o 
 -12   1   6      108.35      140.35     15.51 o 
 -11   1   6       19.54       40.41      8.54 o 
 -10   1   6        5.68       23.66     10.56 o 
  -9   1   6       40.53       51.97      9.10 o 
  -8   1   6      180.30      173.70     11.36 o 
  -7   1   6        1.44        2.17      5.44 o 
  -6   1   6      180.71      211.63      9.76 o 
  -5   1   6     2162.20     2190.34     49.99 o 
  -4   1   6        5.81       -4.38      5.37 o 
  -3   1   6      779.73      802.20     21.42 o 
  -2   1   6     1270.60     1332.26     28.47 o 
  -1   1   6     1170.53     1232.65     26.63 o 
   0   1   6       61.11       66.44      8.66 o 
   1   1   6      397.22      398.42     13.33 o 
   2   1   6       64.43       79.97      6.94 o 
   3   1   6        4.38       -6.07      5.37 o 
   4   1   6      482.48      496.49     15.95 o 
   5   1   6      719.22      696.41     31.23 o 
   6   1   6      740.11      739.54     21.08 o 
   7   1   6       98.89       99.72     11.03 o 
   8   1   6      730.62      744.61     21.88 o 
   9   1   6     1665.94     1634.95     41.72 o 
  10   1   6      685.92      756.27     22.77 o 
  11   1   6        2.88       -0.08      7.55 o 
  12   1   6        8.04        5.46      8.00 o 
  13   1   6       78.97       97.62     10.54 o 
  14   1   6      150.53      146.23     20.37 o 
  15   1   6      170.45      185.51     13.18 o 
  16   1   6      116.45      113.81     13.04 o 
  17   1   6      224.26      227.38     22.39 o 
  18   1   6      122.12      126.14     12.92 o 
  19   1   6      140.63      128.49     13.79 o 
  20   1   6       84.87       72.96     13.11 o 
  21   1   6       33.62       52.96     13.34 o 
  22   1   6        0.01      -11.92     12.66 o 
  23   1   6       10.16        6.03     16.34 o 
 -22   2   6        0.10        9.45     27.61 o 
 -21   2   6        2.16        9.05     26.80 o 
 -20   2   6       18.22       27.78     25.60 o 
 -19   2   6      104.53       74.46     27.61 o 
 -18   2   6        5.04      -10.25     20.33 o 
 -17   2   6        1.00        3.44     20.28 o 
 -16   2   6      342.19      345.54     35.45 o 
 -15   2   6      360.99      355.75     37.80 o 
 -14   2   6      296.74      274.61     20.11 o 
 -13   2   6       87.71       84.84     10.98 o 
 -12   2   6      188.20      170.92     17.19 o 
 -11   2   6      394.84      385.03     17.22 o 
 -10   2   6      157.80      139.13     11.20 o 
  -9   2   6      360.95      365.57     16.45 o 
  -8   2   6      392.22      331.92     15.44 o 
  -7   2   6      507.12      489.41     18.50 o 
  -6   2   6      424.08      362.10     15.77 o 
  -5   2   6      104.52       90.10      7.19 o 
  -4   2   6       91.10      111.85      7.59 o 
  -3   2   6      107.07      121.72      7.80 o 
  -2   2   6      154.08      196.87     20.39 o 
  -1   2   6      157.99      146.88      8.43 o 
   0   2   6       83.42       92.99     13.88 o 
   1   2   6       29.26       31.42      7.14 o 
   2   2   6     1403.96     1380.34     33.68 o 
   3   2   6      745.37      655.89     18.90 o 
   4   2   6       47.17       42.50      6.78 o 
   5   2   6      874.25      886.05     24.06 o 
   6   2   6        4.41        5.73      6.25 o 
   7   2   6       99.28       98.74      8.86 o 
   8   2   6       63.83       76.09      8.56 o 
   9   2   6        1.36        4.48      7.01 o 
  10   2   6      118.96      124.92     10.40 o 
  11   2   6      130.76      126.57     10.48 o 
  12   2   6      933.24      931.00     27.00 o 
  13   2   6       40.39       52.46      9.53 o 
  14   2   6       34.60       36.81      9.81 o 
  15   2   6      627.34      627.27     22.58 o 
  16   2   6      150.64      146.84     12.62 o 
  17   2   6       19.85       -3.60     10.30 o 
  18   2   6        3.42       -7.42     10.50 o 
  19   2   6        2.05       -7.44     13.71 o 
  20   2   6      128.71      132.11     17.96 o 
  21   2   6      107.11       91.82     17.68 o 
  22   2   6        3.55      -10.87     15.17 o 
 -22   3   6       43.79       71.48     31.39 o 
 -21   3   6        5.96       27.21     26.40 o 
 -20   3   6       14.33        1.78     27.89 o 
 -19   3   6       67.86       77.66     28.87 o 
 -18   3   6       28.28       35.68     26.80 o 
 -17   3   6        2.91       20.56     23.94 o 
 -16   3   6       24.79       33.10     24.57 o 
 -15   3   6      202.45      172.10     17.96 o 
 -14   3   6      736.02      708.77     34.88 o 
 -13   3   6       14.81       24.71     12.95 o 
 -12   3   6        9.53        9.81     12.12 o 
 -11   3   6      901.63      909.97     29.44 o 
 -10   3   6      779.33      678.30     23.82 o 
  -9   3   6      164.81      170.97     12.53 o 
  -8   3   6      249.05      236.69     13.30 o 
  -7   3   6       32.21       29.25      8.45 o 
  -6   3   6        8.36        6.72      7.60 o 
  -5   3   6      441.85      526.84     24.91 o 
  -4   3   6      327.45      336.55     13.47 o 
  -3   3   6     1759.14     1659.36     39.29 o 
  -2   3   6     4199.79     4353.14     95.28 o 
  -1   3   6      668.46      589.52     17.67 o 
   0   3   6       11.85        6.27      6.87 o 
   1   3   6      235.10      233.59     15.07 o 
   2   3   6       76.93       62.92      7.25 o 
   3   3   6      812.46      834.16     27.55 o 
   4   3   6       33.88       53.07      7.52 o 
   5   3   6      512.98      479.08     16.13 o 
   6   3   6     1715.37     1657.54     46.92 o 
   7   3   6     2392.33     2258.85     53.25 o 
   8   3   6     1176.17     1167.91     31.04 o 
   9   3   6      366.11      383.28     15.75 o 
  10   3   6     2188.97     2031.35     49.39 o 
  11   3   6      722.09      678.83     21.83 o 
  12   3   6      239.54      244.78     14.04 o 
  13   3   6      298.51      315.55     15.57 o 
  14   3   6       20.45       19.60     10.76 o 
  15   3   6      241.15      288.47     26.10 o 
  16   3   6      210.01      242.09     18.41 o 
  17   3   6      324.41      373.41     22.58 o 
  18   3   6      632.80      648.55     29.77 o 
  19   3   6      213.24      238.97     20.52 o 
  20   3   6       55.81       54.85     15.82 o 
  21   3   6      122.23      120.25     18.43 o 
  22   3   6       45.33       46.82     16.65 o 
 -21   4   6        8.58       12.26     31.16 o 
 -20   4   6       19.31       40.04     29.38 o 
 -19   4   6       20.56       39.63     29.27 o 
 -18   4   6      139.15      141.98     30.30 o 
 -17   4   6      131.30      146.68     31.62 o 
 -16   4   6        0.39      -16.99     14.37 o 
 -15   4   6       18.55       -1.00     13.76 o 
 -14   4   6        2.30       10.58     13.55 o 
 -13   4   6       33.87       17.31     14.26 o 
 -12   4   6        4.59        7.59     15.18 o 
 -11   4   6       49.51       58.11     31.76 o 
 -10   4   6       12.76       24.27     13.22 o 
  -9   4   6       41.28       11.33     12.28 o 
  -8   4   6      367.89      411.62     23.24 o 
  -7   4   6      723.72      749.98     25.36 o 
  -6   4   6      258.31      271.24     14.43 o 
  -5   4   6        2.13       -0.23      7.36 o 
  -4   4   6       29.83       25.40     17.56 o 
  -3   4   6      734.61      660.44     22.91 o 
  -2   4   6      139.86      108.04      8.37 o 
  -1   4   6      250.05      284.52     19.20 o 
   0   4   6       95.24      102.05     11.19 o 
   1   4   6       17.75       15.13      6.77 o 
   2   4   6       97.11      113.84      9.13 o 
   3   4   6      345.99      319.56     13.87 o 
   4   4   6      232.07      214.89     11.28 o 
   5   4   6      117.57      117.96     11.54 o 
   6   4   6       30.66       47.20      8.25 o 
   7   4   6        2.96        7.27      7.56 o 
   8   4   6      323.05      359.48     15.48 o 
   9   4   6      648.62      663.91     21.83 o 
  10   4   6       72.16       84.71      9.99 o 
  11   4   6       42.99       47.06      9.84 o 
  12   4   6        3.49       -1.55     11.59 o 
  13   4   6        2.04       10.38     11.84 o 
  14   4   6      396.07      340.21     29.75 o 
  15   4   6        6.11       -0.36     12.16 o 
  16   4   6      180.97      194.47     23.27 o 
  17   4   6       13.12       -7.53     18.85 o 
  18   4   6        6.23       10.50     14.57 o 
  19   4   6        1.52       -8.34     15.08 o 
  20   4   6       61.57       66.89     17.55 o 
  21   4   6      158.27      143.71     33.25 o 
 -20   5   6       11.25       17.98     31.73 o 
 -19   5   6        3.68       20.50     27.78 o 
 -18   5   6       12.33       -3.47     27.15 o 
 -17   5   6        0.90       12.93     16.31 o 
 -16   5   6        7.29      -15.29     15.96 o 
 -15   5   6       10.30       -2.29     15.70 o 
 -14   5   6        2.16       19.67     15.23 o 
 -13   5   6        6.36        7.49     15.56 o 
 -12   5   6        0.52        6.24     14.09 o 
 -11   5   6       88.39       96.12     17.10 o 
 -10   5   6       33.62       29.80     15.00 o 
  -9   5   6       59.87       75.31     33.22 o 
  -8   5   6      421.31      483.13     27.73 o 
  -7   5   6      642.38      609.83     30.68 o 
  -6   5   6        4.33        3.61     12.27 o 
  -5   5   6      269.74      298.54     20.61 o 
  -4   5   6      264.13      297.45     21.88 o 
  -3   5   6      169.82      157.99     11.78 o 
  -2   5   6        6.90        1.09      8.07 o 
  -1   5   6      174.87      190.01     11.01 o 
   0   5   6      336.57      322.79     24.66 o 
   1   5   6       58.07       66.30      8.43 o 
   2   5   6       24.67       36.72      7.89 o 
   3   5   6       72.52       77.63      8.83 o 
   4   5   6       99.58      138.40     10.27 o 
   5   5   6       27.50       26.39      7.98 o 
   6   5   6       11.13       26.58      8.43 o 
   7   5   6      942.60      931.08     26.68 o 
   8   5   6       54.60       71.02     11.89 o 
   9   5   6       13.93       23.73     11.26 o 
  10   5   6       30.44       47.20     11.97 o 
  11   5   6       21.60       29.44     12.13 o 
  12   5   6       14.44       59.12     12.56 o 
  13   5   6        4.41      -17.50     11.67 o 
  14   5   6        0.88       -5.23     12.67 o 
  15   5   6        4.88        1.40     12.60 o 
  16   5   6       84.92      125.08     17.47 o 
  17   5   6        0.76        7.20     14.39 o 
  18   5   6        1.83        0.37     15.05 o 
  19   5   6       32.76       56.41     16.79 o 
  20   5   6       42.34       42.04     21.75 o 
 -18   6   6       15.20       16.64     19.48 o 
 -17   6   6        5.17       10.59     19.50 o 
 -16   6   6        8.80       -6.41     17.96 o 
 -15   6   6       36.09       48.10     19.04 o 
 -14   6   6        5.14       11.70     23.31 o 
 -13   6   6        5.58        6.07     15.26 o 
 -12   6   6       16.65       10.02     16.08 o 
 -11   6   6        2.44        9.11     14.99 o 
 -10   6   6        1.67       11.97     18.04 o 
  -9   6   6      345.22      384.29     31.07 o 
  -8   6   6      441.85      474.75     28.13 o 
  -7   6   6      452.33      423.22     26.42 o 
  -6   6   6       10.25        3.40     13.50 o 
  -5   6   6      132.99      118.35     16.52 o 
  -4   6   6      584.77      587.22     45.79 o 
  -3   6   6     1066.53      971.72     54.53 o 
  -2   6   6       30.34       55.81     14.40 o 
  -1   6   6      771.55      691.66     31.55 o 
   0   6   6      317.41      356.38     21.81 o 
   1   6   6      636.70      689.14     25.21 o 
   2   6   6       37.33       17.85      8.55 o 
   3   6   6       71.19       78.33     11.81 o 
   4   6   6      479.45      487.96     20.95 o 
   5   6   6       52.71       49.51     11.48 o 
   6   6   6       11.19       11.95     11.04 o 
   7   6   6       86.45       82.60     13.43 o 
   8   6   6       16.72       15.93     11.75 o 
   9   6   6      161.78      204.37     18.67 o 
  10   6   6       17.10       20.86     12.50 o 
  11   6   6       81.42       72.93     13.95 o 
  12   6   6       28.73       44.42     14.28 o 
  13   6   6      372.46      391.11     23.20 o 
  14   6   6       17.14       16.97     14.53 o 
  15   6   6        0.60        9.04     14.31 o 
  16   6   6       97.46       84.16     17.13 o 
  17   6   6        2.53       11.86     15.50 o 
  18   6   6       33.78       73.23     23.98 o 
 -16   7   6        0.17        2.48     18.41 o 
 -15   7   6        0.09      -26.50     17.67 o 
 -14   7   6        2.20      -10.33     20.36 o 
 -13   7   6       25.39       22.62     18.22 o 
 -12   7   6      168.46      198.34     22.66 o 
 -11   7   6       53.91       43.59     17.86 o 
 -10   7   6       20.90       -5.42     16.63 o 
  -9   7   6        2.56       21.07     17.34 o 
  -8   7   6       60.80       61.18     24.03 o 
  -7   7   6       87.25      101.75     18.91 o 
  -6   7   6       44.13       69.15     17.03 o 
  -5   7   6      154.62      143.26     19.13 o 
  -4   7   6       19.15       46.91     15.40 o 
  -3   7   6       96.56       88.30     16.66 o 
  -2   7   6       14.70        9.24     13.94 o 
  -1   7   6        0.12       15.50     18.07 o 
   0   7   6        1.66       -7.12     12.73 o 
   1   7   6        3.23       -7.22     19.42 o 
   2   7   6        6.06        0.01     13.89 o 
   3   7   6       67.21       91.45     16.71 o 
   4   7   6       55.72       74.57     13.07 o 
   5   7   6       78.01       64.66     13.13 o 
   6   7   6        0.73        8.94     12.19 o 
   7   7   6       78.41       85.26     13.76 o 
   8   7   6       35.84       38.15     13.40 o 
   9   7   6      237.48      218.07     19.10 o 
  10   7   6       27.59       -0.02     13.77 o 
  11   7   6        1.92       24.52     14.68 o 
  12   7   6        4.67       -7.05     13.85 o 
  13   7   6        3.94       12.64     15.54 o 
  14   7   6       52.16       35.04     15.69 o 
  15   7   6        2.95        3.13     15.94 o 
  16   7   6        0.71        2.77     21.05 o 
 -13   8   6       12.70       34.11     23.45 o 
 -12   8   6       14.67       15.60     19.56 o 
 -11   8   6        9.07      -19.63     18.02 o 
 -10   8   6       35.09       27.98     19.20 o 
  -9   8   6        0.01        7.92     18.22 o 
  -8   8   6        3.19        4.67     23.91 o 
  -7   8   6      110.39      141.73     21.31 o 
  -6   8   6       17.36        4.74     16.86 o 
  -5   8   6      181.68      213.75     22.26 o 
  -4   8   6       14.57       20.91     16.27 o 
  -3   8   6       55.17       60.94     29.55 o 
  -2   8   6        2.73       -2.18     23.43 o 
  -1   8   6       64.43       83.62     28.41 o 
   0   8   6       17.64       38.49     24.06 o 
   1   8   6       78.68       33.73     23.48 o 
   2   8   6        0.17       10.60     23.54 o 
   3   8   6       32.07       42.50     26.46 o 
   4   8   6        6.14       10.25     17.41 o 
   5   8   6        2.59       11.14     16.48 o 
   6   8   6        3.26       -7.61     15.29 o 
   7   8   6        9.80       38.54     17.17 o 
   8   8   6       10.86       12.82     15.26 o 
   9   8   6       85.58       68.10     15.39 o 
  10   8   6        4.50      -12.82     13.38 o 
  11   8   6       14.72       32.68     15.11 o 
  12   8   6        3.64       18.79     14.56 o 
  13   8   6        0.26        9.65     16.59 o 
  -9   9   6        2.20      -13.94     19.45 o 
  -8   9   6        5.91      -14.39     21.51 o 
  -7   9   6       17.56       -4.93     29.21 o 
  -6   9   6        6.42      -13.75     29.95 o 
  -5   9   6       10.09        2.00     28.81 o 
  -4   9   6        6.35       24.11     31.10 o 
  -3   9   6        0.06       -7.22     26.35 o 
  -2   9   6        0.56       -0.29     26.86 o 
  -1   9   6       31.05       38.26     29.84 o 
   0   9   6       10.80       -0.80     27.32 o 
   1   9   6       20.52       -4.12     24.86 o 
   2   9   6       14.58       71.02     27.49 o 
   3   9   6       97.03      134.54     30.24 o 
   4   9   6       30.49       39.52     27.72 o 
   5   9   6        9.43        1.09     24.06 o 
   6   9   6        0.09       21.03     18.52 o 
   7   9   6        0.19      -25.18     16.79 o 
   8   9   6       16.52       -1.97     28.67 o 
   9   9   6       57.65       27.99     20.39 o 
 -22   1   7        3.10      -12.83     20.67 o 
 -21   1   7       28.70       17.34     20.41 o 
 -20   1   7       23.92       12.60     20.01 o 
 -19   1   7       33.87       36.40     19.51 o 
 -18   1   7        3.02        0.93     14.76 o 
 -17   1   7       48.54       44.22     14.42 o 
 -16   1   7       24.12       18.13     13.24 o 
 -15   1   7      164.01      231.09     17.68 o 
 -14   1   7       84.89      101.90     13.92 o 
 -13   1   7      539.55      617.32     25.51 o 
 -12   1   7       55.46       75.43     12.36 o 
 -11   1   7      164.21      178.09     14.29 o 
 -10   1   7      101.69      115.25     11.98 o 
  -9   1   7      102.72      109.99      9.85 o 
  -8   1   7       15.18       20.95      7.61 o 
  -7   1   7       72.76       56.44      8.01 o 
  -6   1   7      231.13      250.52     10.08 o 
  -5   1   7     1037.30     1047.65     24.23 o 
  -4   1   7      747.39      729.51     18.47 o 
  -3   1   7      966.82      942.22     22.19 o 
  -2   1   7      730.74      706.45     17.84 o 
  -1   1   7       65.93       36.12      7.75 o 
   0   1   7      309.22      310.73     12.58 o 
   1   1   7      121.61      103.70      8.60 o 
   2   1   7      670.88      659.51     19.59 o 
   3   1   7     1108.71     1072.37     28.32 o 
   4   1   7      186.54      192.37     14.10 o 
   5   1   7      847.44      779.55     22.93 o 
   6   1   7      647.85      663.68     20.89 o 
   7   1   7     2722.28     2501.73     58.49 o 
   8   1   7     3879.81     3792.36     85.43 o 
   9   1   7      394.39      387.74     16.15 o 
  10   1   7       62.65       51.82      9.21 o 
  11   1   7        0.77       -1.07      8.29 o 
  12   1   7      255.40      293.25     27.26 o 
  13   1   7      252.06      232.97     14.76 o 
  14   1   7      175.99      152.26     17.50 o 
  15   1   7      595.17      607.27     22.89 o 
  16   1   7      350.78      379.68     18.89 o 
  17   1   7      263.42      265.45     16.62 o 
  18   1   7      433.10      426.58     25.10 o 
  19   1   7      134.18      139.55     14.99 o 
  20   1   7       19.27        7.40     12.74 o 
  21   1   7       23.65       28.12     13.85 o 
 -21   2   7       70.83       53.15     26.69 o 
 -20   2   7      209.07      190.78     34.77 o 
 -19   2   7       47.53       41.07     28.01 o 
 -18   2   7       51.95       63.98     27.84 o 
 -17   2   7       62.52      122.22     29.90 o 
 -16   2   7      109.67       62.60     25.77 o 
 -15   2   7       69.75       49.24     15.76 o 
 -14   2   7      162.19      154.87     17.98 o 
 -13   2   7      151.74      133.51     17.35 o 
 -12   2   7       22.38       50.40     11.30 o 
 -11   2   7      199.38      203.74     13.87 o 
 -10   2   7       81.00       86.09     11.24 o 
  -9   2   7     1938.94     2098.14     57.76 o 
  -8   2   7     2531.28     2520.85     67.47 o 
  -7   2   7      149.00      164.54     12.52 o 
  -6   2   7      103.50      114.08     11.04 o 
  -5   2   7      973.49      890.07     28.63 o 
  -4   2   7        0.51       -2.16      6.10 o 
  -3   2   7      320.94      366.06     16.02 o 
  -2   2   7       19.04       12.17      7.87 o 
  -1   2   7        7.54        5.01      6.16 o 
   0   2   7     2056.60     2089.04     48.91 o 
   1   2   7      995.09      982.58     26.24 o 
   2   2   7       64.68       88.93      8.69 o 
   3   2   7      621.11      591.77     18.88 o 
   4   2   7     1807.69     1783.70     43.19 o 
   5   2   7        1.16        0.54      7.55 o 
   6   2   7     1114.69     1123.31     30.16 o 
   7   2   7       22.61       32.36     14.91 o 
   8   2   7      166.91      180.06     12.34 o 
   9   2   7      212.05      203.48     12.30 o 
  10   2   7       65.90       68.13      9.73 o 
  11   2   7       92.64       95.07     10.89 o 
  12   2   7      778.92      746.83     24.28 o 
  13   2   7      182.26      199.06     13.53 o 
  14   2   7       13.89        1.60      9.39 o 
  15   2   7       49.18       64.60     11.77 o 
  16   2   7        1.50        9.17     11.31 o 
  17   2   7       13.66       28.96     12.16 o 
  18   2   7      329.10      293.34     17.84 o 
  19   2   7      243.95      298.74     18.55 o 
  20   2   7       72.14      103.99     17.81 o 
  21   2   7      147.71      181.32     20.67 o 
 -21   3   7        0.92      -43.13     28.75 o 
 -20   3   7       11.68       -8.71     27.84 o 
 -19   3   7        4.02        3.84     27.09 o 
 -18   3   7        9.70        7.33     26.29 o 
 -17   3   7        3.70      -24.11     23.71 o 
 -16   3   7       23.99       48.57     25.95 o 
 -15   3   7      246.78      232.42     31.21 o 
 -14   3   7      103.75       93.42     25.09 o 
 -13   3   7      176.52      148.12     17.47 o 
 -12   3   7      694.05      624.51     30.89 o 
 -11   3   7        1.58       -4.38      8.94 o 
 -10   3   7     1120.92      997.89     40.03 o 
  -9   3   7      450.70      438.74     20.01 o 
  -8   3   7       46.87       60.94     10.96 o 
  -7   3   7      197.74      211.41     14.07 o 
  -6   3   7        7.47        3.28      9.06 o 
  -5   3   7      129.78      140.32     13.63 o 
  -4   3   7        0.96       -3.73      9.38 o 
  -3   3   7      240.13      217.24     13.77 o 
  -2   3   7        0.49       -5.07      6.56 o 
  -1   3   7       82.86       98.09      9.24 o 
   0   3   7       74.58       66.32      8.23 o 
   1   3   7       19.63       16.18      6.92 o 
   2   3   7        0.69        2.25      6.69 o 
   3   3   7      301.66      288.92     12.91 o 
   4   3   7       10.10        6.82      8.29 o 
   5   3   7       11.19       14.91      7.74 o 
   6   3   7       41.44       55.67      9.01 o 
   7   3   7      122.35      119.43     12.91 o 
   8   3   7       78.63       80.60     15.37 o 
   9   3   7       22.32       30.91      9.29 o 
  10   3   7      282.28      298.74     15.08 o 
  11   3   7       28.61       14.27      9.05 o 
  12   3   7       98.14       96.33     17.82 o 
  13   3   7       10.48        5.15      9.66 o 
  14   3   7      107.58      116.28     12.88 o 
  15   3   7      147.50      157.28     13.86 o 
  16   3   7       90.92       95.83     21.56 o 
  17   3   7       30.33       49.21     15.70 o 
  18   3   7       19.38       28.20     15.40 o 
  19   3   7        4.83       -8.91     14.99 o 
  20   3   7       20.02        9.37     16.52 o 
 -20   4   7       69.78       58.59     29.78 o 
 -19   4   7       54.65       29.55     30.07 o 
 -18   4   7       12.32      -11.00     27.95 o 
 -17   4   7       14.05       -3.78     26.52 o 
 -16   4   7       21.54       46.05     27.21 o 
 -15   4   7        5.60       13.53     14.57 o 
 -14   4   7       46.83       39.77     16.30 o 
 -13   4   7       45.79       24.30     15.33 o 
 -12   4   7        1.88       -6.10     13.21 o 
 -11   4   7      182.82      199.25     19.85 o 
 -10   4   7      114.60      122.17     16.95 o 
  -9   4   7      343.90      358.09     23.31 o 
  -8   4   7     1081.62     1103.26     35.16 o 
  -7   4   7      312.28      323.25     23.86 o 
  -6   4   7       24.79        7.63      9.64 o 
  -5   4   7      247.93      260.43     15.08 o 
  -4   4   7      435.11      386.94     18.20 o 
  -3   4   7        7.47        3.26      8.89 o 
  -2   4   7      412.97      428.52     19.04 o 
  -1   4   7      117.26       97.91      9.11 o 
   0   4   7       20.39       24.37      7.81 o 
   1   4   7       80.33       78.24      9.08 o 
   2   4   7      412.99      411.71     19.51 o 
   3   4   7     1206.64     1176.96     31.22 o 
   4   4   7        5.46       -2.73      7.65 o 
   5   4   7       47.95       36.24      8.47 o 
   6   4   7      232.15      197.64     12.32 o 
   7   4   7      229.80      284.01     14.86 o 
   8   4   7        2.75      -12.55      8.37 o 
   9   4   7       30.56       43.05      9.54 o 
  10   4   7        3.46       16.83      9.42 o 
  11   4   7       11.21       23.06      9.83 o 
  12   4   7      311.81      307.25     19.22 o 
  13   4   7      575.04      627.69     34.60 o 
  14   4   7      110.65      115.88     16.48 o 
  15   4   7        0.65      -19.04     12.69 o 
  16   4   7       27.91       35.01     14.38 o 
  17   4   7        8.50       -7.40     14.54 o 
  18   4   7       14.87        0.52     14.94 o 
  19   4   7       24.80       41.90     17.13 o 
 -18   5   7        0.32      -20.50     28.41 o 
 -17   5   7       43.72        5.10     28.52 o 
 -16   5   7        0.40       14.77     17.15 o 
 -15   5   7        1.59        4.88     16.22 o 
 -14   5   7      100.20      119.40     20.31 o 
 -13   5   7       95.01       99.71     18.97 o 
 -12   5   7        1.91       14.35     16.61 o 
 -11   5   7        1.68      -11.10     14.30 o 
 -10   5   7       20.71       58.76     26.38 o 
  -9   5   7      100.08       90.58     17.78 o 
  -8   5   7      175.43      178.83     28.44 o 
  -7   5   7      175.33      149.74     18.81 o 
  -6   5   7        8.49       13.56     20.65 o 
  -5   5   7      170.30      183.84     20.19 o 
  -4   5   7      156.71      169.60     14.76 o 
  -3   5   7       68.15       60.85     10.78 o 
  -2   5   7        5.16       10.32      9.25 o 
  -1   5   7      300.76      277.11     20.64 o 
   0   5   7       22.16       39.16     12.86 o 
   1   5   7      153.65      195.59     22.06 o 
   2   5   7       14.20       14.10      8.62 o 
   3   5   7      159.72      190.94     13.86 o 
   4   5   7       92.55      118.32     12.82 o 
   5   5   7       42.48       47.66      9.31 o 
   6   5   7      600.66      538.08     19.60 o 
   7   5   7       86.21       80.76     10.35 o 
   8   5   7      155.80      133.25     16.44 o 
   9   5   7      439.45      386.04     20.91 o 
  10   5   7       10.39       10.58     11.77 o 
  11   5   7       90.81      127.34     15.83 o 
  12   5   7        4.94       11.53     13.02 o 
  13   5   7        7.72       16.57     14.31 o 
  14   5   7      296.68      389.27     24.32 o 
  15   5   7       70.89       79.00     24.12 o 
  16   5   7       37.55       34.19     16.22 o 
  17   5   7       56.16       62.52     17.05 o 
  18   5   7       40.96       23.81     30.91 o 
 -17   6   7        0.03       22.96     20.24 o 
 -16   6   7      107.71      130.95     23.37 o 
 -15   6   7       56.97       47.58     19.22 o 
 -14   6   7       81.11       81.34     19.86 o 
 -13   6   7        0.21       11.05     17.71 o 
 -12   6   7        5.82      -11.81     16.68 o 
 -11   6   7       31.94       10.45     16.73 o 
 -10   6   7        0.07       -8.00     15.94 o 
  -9   6   7        0.19      -14.10     14.44 o 
  -8   6   7        1.98       10.03     14.91 o 
  -7   6   7      310.68      276.12     32.47 o 
  -6   6   7        8.26       -5.93     15.25 o 
  -5   6   7      367.42      375.15     28.55 o 
  -4   6   7       78.57      100.16     17.39 o 
  -3   6   7      287.27      265.70     21.61 o 
  -2   6   7       65.65       55.78     14.84 o 
  -1   6   7      403.55      342.00     31.67 o 
   0   6   7       52.52       54.77     12.98 o 
   1   6   7       40.69       42.64     11.93 o 
   2   6   7       37.57       32.57     10.88 o 
   3   6   7        1.59        1.25      8.69 o 
   4   6   7        7.55       12.03      9.21 o 
   5   6   7        0.23       -2.72      8.83 o 
   6   6   7        0.17        6.37     11.37 o 
   7   6   7      128.66      112.04     14.85 o 
   8   6   7       83.59       82.22     14.04 o 
   9   6   7       17.61       37.18     13.22 o 
  10   6   7        3.56        5.91     11.90 o 
  11   6   7       84.87       57.03     15.25 o 
  12   6   7        6.48       28.78     14.31 o 
  13   6   7      163.58      173.19     23.39 o 
  14   6   7       15.34       16.20     15.44 o 
  15   6   7       21.95       19.06     16.47 o 
  16   6   7       33.11       14.65     16.80 o 
 -14   7   7       43.87       76.88     34.79 o 
 -13   7   7        0.13       -7.18     34.77 o 
 -12   7   7       11.98        4.66     18.79 o 
 -11   7   7       17.26        2.95     19.28 o 
 -10   7   7        2.05       21.68     18.22 o 
  -9   7   7        0.07       -4.14     16.82 o 
  -8   7   7       47.11       61.00     23.20 o 
  -7   7   7       36.70       37.07     17.68 o 
  -6   7   7        0.89      -13.00     16.20 o 
  -5   7   7        0.18      -10.00     16.05 o 
  -4   7   7        1.34       -2.33     22.88 o 
  -3   7   7      149.66      173.92     20.46 o 
  -2   7   7      209.37      221.48     21.41 o 
  -1   7   7        8.51      -21.84     39.41 o 
   0   7   7      113.60      129.13     17.65 o 
   1   7   7       92.72       90.01     16.81 o 
   2   7   7       97.59       68.50     24.46 o 
   3   7   7      263.16      282.82     34.59 o 
   4   7   7       13.51       35.98     12.87 o 
   5   7   7       29.18       29.03     13.09 o 
   6   7   7       68.72       78.21     13.64 o 
   7   7   7       25.64       44.93     13.35 o 
   8   7   7        6.80       12.62     13.21 o 
   9   7   7       42.60       46.01     14.85 o 
  10   7   7       15.44        2.07     18.45 o 
  11   7   7       19.79       17.61     15.41 o 
  12   7   7       52.78       61.34     17.29 o 
  13   7   7        3.06       -9.52     14.50 o 
  14   7   7        0.98        8.12     24.90 o 
 -11   8   7        0.13        0.06     19.57 o 
 -10   8   7        2.87       11.77     20.17 o 
  -9   8   7       28.10       51.68     20.56 o 
  -8   8   7       10.10       12.33     19.08 o 
  -7   8   7       25.91       11.82     19.37 o 
  -6   8   7       44.03       46.92     20.44 o 
  -5   8   7       29.32       48.44     19.45 o 
  -4   8   7       31.15       45.00     18.56 o 
  -3   8   7        0.80       16.36     20.05 o 
  -2   8   7        0.22       13.92     24.51 o 
  -1   8   7       10.37       11.45     26.58 o 
   0   8   7        8.13      -14.72     23.02 o 
   1   8   7       39.95       24.97     25.03 o 
   2   8   7        2.43      -34.28     22.85 o 
   3   8   7        0.08      -14.15     23.14 o 
   4   8   7       42.66       40.15     25.20 o 
   5   8   7       73.50       32.02     27.09 o 
   6   8   7       59.16       61.73     19.37 o 
   7   8   7        5.18       18.88     18.95 o 
   8   8   7        9.96        0.53     14.45 o 
   9   8   7       18.65       37.72     21.54 o 
  10   8   7        0.21        8.68     15.04 o 
  11   8   7        5.01       -0.38     16.19 o 
  -5   9   7        3.73      -19.53     28.52 o 
  -4   9   7       14.33       43.24     34.19 o 
  -3   9   7       12.55       14.20     30.76 o 
  -2   9   7        3.63      -14.03     29.04 o 
  -1   9   7       71.11       83.39     31.73 o 
   0   9   7        0.64       18.21     28.12 o 
   1   9   7       35.52       -2.23     26.63 o 
   2   9   7        3.08       47.37     27.84 o 
   3   9   7       88.27      105.50     32.93 o 
   4   9   7       16.09       31.67     26.92 o 
   5   9   7       14.91      -15.52     26.63 o 
 -20   0   8       49.42       48.51     28.64 o 
 -19   0   8      128.71      216.38     34.65 o 
 -18   0   8       20.69       16.08     18.45 o 
 -17   0   8       37.58       72.03     20.12 o 
 -16   0   8       19.50       18.70     30.81 o 
 -15   0   8        6.66       15.88     16.36 o 
 -14   0   8       21.11        8.17     15.84 o 
 -13   0   8       65.18       92.17     17.98 o 
 -12   0   8       45.78       34.02     13.85 o 
 -11   0   8      815.76      896.69     54.98 o 
 -10   0   8     3082.31     2884.41    134.02 o 
  -9   0   8      660.50      680.37     45.48 o 
  -8   0   8      739.69      829.68     50.46 o 
  -7   0   8      704.62      671.55     44.10 o 
  -6   0   8       49.95       50.60     11.63 o 
  -5   0   8      523.14      546.35     25.35 o 
  -4   0   8        1.99        2.06      9.76 o 
  -3   0   8       10.33       13.12     14.52 o 
  -2   0   8     1114.26     1188.23     58.82 o 
  -1   0   8      514.89      510.92     24.58 o 
   0   0   8     1318.89     1300.65     47.10 o 
   1   0   8      623.88      588.42     27.59 o 
   2   0   8      187.22      199.65     37.69 o 
   3   0   8      748.22      657.56     29.40 o 
   4   0   8        4.94        6.79     10.91 o 
   5   0   8       79.81      104.74     13.89 o 
   6   0   8      257.93      307.01     24.71 o 
   7   0   8      290.77      272.29     19.60 o 
   8   0   8       47.86       57.84     14.03 o 
   9   0   8       41.19       34.06     13.56 o 
  10   0   8       72.98       55.89     14.82 o 
  11   0   8      386.87      438.55     28.72 o 
  12   0   8      289.47      305.52     28.61 o 
  13   0   8      149.01      150.32     18.84 o 
  14   0   8       20.67        9.90     18.47 o 
  15   0   8        3.19       -1.26     15.59 o 
  16   0   8       29.78       44.00     17.69 o 
  17   0   8      315.10      339.20     64.75 o 
  18   0   8      180.85      201.35     42.56 o 
  19   0   8      179.95      192.44     23.83 o 
  20   0   8      223.67      188.05     25.29 o 
 -20   1   8       22.27      -10.39     19.70 o 
 -19   1   8        2.54       20.49     19.81 o 
 -18   1   8       13.64       15.36     15.53 o 
 -17   1   8       50.50       78.35     16.59 o 
 -16   1   8        0.70      -15.41     13.81 o 
 -15   1   8       18.35       28.87     13.67 o 
 -14   1   8       72.80       71.42     14.45 o 
 -13   1   8        1.20       -3.56     12.07 o 
 -12   1   8      113.71       97.87     14.16 o 
 -11   1   8        2.76        7.90     12.00 o 
 -10   1   8        0.62       -6.96     10.52 o 
  -9   1   8      190.70      214.44     15.40 o 
  -8   1   8       92.35       83.74     10.07 o 
  -7   1   8       48.36       33.10      8.59 o 
  -6   1   8        9.24       14.08      7.72 o 
  -5   1   8       96.79      118.02      8.68 o 
  -4   1   8       50.18       63.98      7.90 o 
  -3   1   8      650.09      605.20     19.03 o 
  -2   1   8        8.54      -10.32      6.88 o 
  -1   1   8      374.87      409.91     15.57 o 
   0   1   8        0.87        3.64      7.23 o 
   1   1   8       50.92       49.27      8.17 o 
   2   1   8      100.57      107.50     10.57 o 
   3   1   8     1034.42      975.45     27.28 o 
   4   1   8      182.13      211.32     12.05 o 
   5   1   8       27.18       24.02      8.35 o 
   6   1   8      766.04      766.37     33.34 o 
   7   1   8      324.25      316.62     15.01 o 
   8   1   8      356.79      313.81     19.44 o 
   9   1   8       47.55       54.97     10.19 o 
  10   1   8       97.40      113.83     17.81 o 
  11   1   8       44.07       33.87     10.33 o 
  12   1   8      100.36      128.76     13.71 o 
  13   1   8      205.56      191.18     20.30 o 
  14   1   8      192.59      184.08     14.69 o 
  15   1   8       48.05       48.04     14.81 o 
  16   1   8      106.75      101.68     13.39 o 
  17   1   8       84.73       93.27     14.02 o 
  18   1   8       18.24        0.41     12.76 o 
  19   1   8       13.97       -0.42     13.69 o 
  20   1   8        2.70       16.18     14.19 o 
 -20   2   8       34.43       33.89     22.83 o 
 -19   2   8        1.12      -10.95     21.01 o 
 -18   2   8        3.84      -28.01     18.68 o 
 -17   2   8       47.45       57.73     26.17 o 
 -16   2   8        0.13      -28.52     24.57 o 
 -15   2   8        2.19       60.08     27.66 o 
 -14   2   8        8.87       -8.71     14.70 o 
 -13   2   8       27.53       32.36     15.56 o 
 -12   2   8      126.11       75.28     29.32 o 
 -11   2   8      348.53      310.08     22.88 o 
 -10   2   8        4.25      -14.68      9.91 o 
  -9   2   8       19.09        4.78      9.84 o 
  -8   2   8     1106.70     1070.14     34.37 o 
  -7   2   8      128.08      127.78     12.92 o 
  -6   2   8      771.02      719.50     26.28 o 
  -5   2   8        0.46       -1.62      9.09 o 
  -4   2   8      121.07      138.21     12.07 o 
  -3   2   8       40.55       27.22      7.90 o 
  -2   2   8       69.25       86.69      9.17 o 
  -1   2   8        7.02        5.19      8.80 o 
   0   2   8      167.30      159.45     10.64 o 
   1   2   8      609.78      598.82     19.73 o 
   2   2   8       13.52       11.76      7.90 o 
   3   2   8       38.53       27.19      8.60 o 
   4   2   8      146.39      150.75     14.34 o 
   5   2   8       38.15       55.28      9.32 o 
   6   2   8        3.24        2.09      8.01 o 
   7   2   8        0.32       10.51      8.26 o 
   8   2   8       37.60       46.57     10.01 o 
   9   2   8        5.05        3.85      9.02 o 
  10   2   8      128.93      117.86     12.15 o 
  11   2   8       60.99       51.91     11.07 o 
  12   2   8        4.64       -6.04      9.87 o 
  13   2   8      137.10      130.81     13.98 o 
  14   2   8      291.40      306.18     29.61 o 
  15   2   8        1.90        2.18     10.98 o 
  16   2   8       98.82       89.97     13.66 o 
  17   2   8        2.86       -1.07     12.21 o 
  18   2   8       12.54        2.93     12.95 o 
  19   2   8       53.89       55.57     15.21 o 
  20   2   8       24.24       -2.24     16.18 o 
 -19   3   8        5.34        7.16     30.36 o 
 -18   3   8        0.36      -40.55     27.03 o 
 -17   3   8       53.53        9.85     27.78 o 
 -16   3   8        6.98       38.32     24.91 o 
 -15   3   8      111.00      103.21     29.90 o 
 -14   3   8      103.48      173.89     32.53 o 
 -13   3   8        1.72        1.83     24.28 o 
 -12   3   8       51.24       50.43     14.86 o 
 -11   3   8      174.29      198.15     24.74 o 
 -10   3   8      115.51      141.49     14.51 o 
  -9   3   8       14.69       23.38     12.85 o 
  -8   3   8        5.15       20.13     10.04 o 
  -7   3   8       51.95       40.74     10.81 o 
  -6   3   8      246.44      278.48     24.77 o 
  -5   3   8      981.63      965.91     31.81 o 
  -4   3   8        7.69       27.70     10.07 o 
  -3   3   8      132.40      147.73     12.92 o 
  -2   3   8      343.76      323.38     17.28 o 
  -1   3   8        1.25       10.03      7.71 o 
   0   3   8        8.99       10.69      7.51 o 
   1   3   8      126.00      141.32     12.32 o 
   2   3   8      238.88      271.29     13.40 o 
   3   3   8      439.99      460.08     17.75 o 
   4   3   8       46.04       74.95      9.93 o 
   5   3   8      735.49      696.35     26.06 o 
   6   3   8     1381.86     1331.97     41.07 o 
   7   3   8      182.86      181.99     12.81 o 
   8   3   8      601.48      570.10     23.93 o 
   9   3   8      215.03      186.15     13.52 o 
  10   3   8       39.35       48.58     10.81 o 
  11   3   8      334.02      353.81     22.70 o 
  12   3   8      343.37      350.86     17.58 o 
  13   3   8       28.67       48.58     13.07 o 
  14   3   8      198.58      213.76     17.43 o 
  15   3   8      596.25      603.28     23.98 o 
  16   3   8       93.61      116.99     17.57 o 
  17   3   8       59.01       88.79     18.21 o 
  18   3   8      100.60      120.48     38.37 o 
  19   3   8       28.47        3.66     16.16 o 
 -18   4   8        6.19       40.26     31.90 o 
 -17   4   8        2.36      -33.39     27.61 o 
 -16   4   8        1.07       22.05     26.52 o 
 -15   4   8        2.39       37.17     28.52 o 
 -14   4   8       31.22       46.34     25.37 o 
 -13   4   8        0.42       -7.40     18.21 o 
 -12   4   8       96.99       88.23     29.27 o 
 -11   4   8       58.98       73.31     16.66 o 
 -10   4   8       15.32       -2.82     14.44 o 
  -9   4   8      503.35      561.36     31.25 o 
  -8   4   8      484.52      507.68     29.01 o 
  -7   4   8       74.58       87.38     16.79 o 
  -6   4   8        9.90       -2.17     10.36 o 
  -5   4   8       18.46       29.12     11.46 o 
  -4   4   8       50.42       67.22     11.47 o 
  -3   4   8        8.58       -3.82      9.87 o 
  -2   4   8      316.69      317.71     26.53 o 
  -1   4   8        1.58        0.51     10.37 o 
   0   4   8        1.50       -5.90      8.10 o 
   1   4   8      319.96      324.33     17.45 o 
   2   4   8      123.71      102.87     10.65 o 
   3   4   8      119.22      130.31     10.76 o 
   4   4   8        0.09       -0.31      8.69 o 
   5   4   8      106.78      102.64     10.93 o 
   6   4   8      375.93      420.79     20.16 o 
   7   4   8       13.38       18.92      9.35 o 
   8   4   8       25.35        3.02      9.67 o 
   9   4   8       92.91       83.16     11.69 o 
  10   4   8      130.50      117.29     12.64 o 
  11   4   8        3.53       10.27     10.56 o 
  12   4   8      196.63      170.91     14.60 o 
  13   4   8        1.62       -6.80     13.22 o 
  14   4   8       90.95       85.88     16.73 o 
  15   4   8       56.04       51.49     16.33 o 
  16   4   8        1.71        1.73     14.68 o 
  17   4   8        0.84        6.71     16.17 o 
  18   4   8       67.51       94.45     22.90 o 
 -17   5   8        0.72      -38.09     29.44 o 
 -16   5   8        7.62       38.83     30.70 o 
 -15   5   8       11.62       30.14     18.39 o 
 -14   5   8        1.79       13.39     17.19 o 
 -13   5   8       35.47       49.66     18.99 o 
 -12   5   8       37.10       55.91     18.28 o 
 -11   5   8        0.16       -1.83     15.96 o 
 -10   5   8        0.10       -5.38     15.49 o 
  -9   5   8       25.21       25.14     24.28 o 
  -8   5   8       81.54       63.27     16.90 o 
  -7   5   8       24.92       23.89     30.96 o 
  -6   5   8      285.23      291.39     22.84 o 
  -5   5   8        0.49       -2.76     16.67 o 
  -4   5   8        1.90        4.57     11.14 o 
  -3   5   8      212.36      210.04     19.44 o 
  -2   5   8      132.00      126.74     16.36 o 
  -1   5   8       25.22       30.81     11.03 o 
   0   5   8      244.19      233.86     20.13 o 
   1   5   8       55.02       31.28     11.20 o 
   2   5   8      238.99      214.07     13.49 o 
   3   5   8       64.22       86.53     10.84 o 
   4   5   8       57.31       64.48     10.55 o 
   5   5   8       53.66       55.55     10.46 o 
   6   5   8       88.96       89.69     13.23 o 
   7   5   8      169.84      212.87     19.30 o 
   8   5   8       25.05       21.30     10.38 o 
   9   5   8       49.40       54.16     13.57 o 
  10   5   8       33.43        5.64     12.62 o 
  11   5   8       10.43       16.72     13.98 o 
  12   5   8       15.77        9.96     13.89 o 
  13   5   8        1.43       12.78     14.50 o 
  14   5   8        0.67        8.70     15.25 o 
  15   5   8       19.29       15.71     16.16 o 
  16   5   8        8.17       34.87     23.70 o 
 -15   6   8       96.79       69.35     21.69 o 
 -14   6   8        0.07       -9.57     26.72 o 
 -13   6   8       37.68       50.79     31.36 o 
 -12   6   8        3.35      -21.69     18.36 o 
 -11   6   8       47.99       56.86     19.93 o 
 -10   6   8       58.22       68.20     19.41 o 
  -9   6   8      148.74      141.30     21.44 o 
  -8   6   8        6.65       11.19     17.12 o 
  -7   6   8       10.19       -5.68     16.04 o 
  -6   6   8        7.89      -10.42     14.90 o 
  -5   6   8       10.58       19.06     16.22 o 
  -4   6   8       15.69       22.72     17.50 o 
  -3   6   8       81.60       95.35     17.91 o 
  -2   6   8       53.36       46.81     15.84 o 
  -1   6   8       28.68       66.31     16.41 o 
   0   6   8      261.45      253.08     46.39 o 
   1   6   8        2.67       11.42     11.62 o 
   2   6   8        0.62       -9.25     10.90 o 
   3   6   8      374.52      314.92     19.33 o 
   4   6   8      136.26      105.58     12.04 o 
   5   6   8      168.85      199.13     29.03 o 
   6   6   8       49.14       66.18     13.91 o 
   7   6   8        9.58       31.27     12.66 o 
   8   6   8        3.64       -6.68     12.96 o 
   9   6   8        7.71       24.95     14.00 o 
  10   6   8       36.17       57.78     15.27 o 
  11   6   8       32.08       17.18     20.52 o 
  12   6   8       81.86       68.80     16.56 o 
  13   6   8        0.33       -4.36     15.88 o 
  14   6   8        3.16        8.27     15.76 o 
 -12   7   8       20.54       17.22     21.41 o 
 -11   7   8       10.15       20.56     19.11 o 
 -10   7   8        1.46        9.08     28.92 o 
  -9   7   8       23.85       31.40     19.86 o 
  -8   7   8        3.78        8.57     20.07 o 
  -7   7   8        5.53        5.05     19.29 o 
  -6   7   8        8.33       -6.73     16.90 o 
  -5   7   8       15.39       10.77     16.86 o 
  -4   7   8        0.35        5.81     16.27 o 
  -3   7   8        0.02       -5.23     15.67 o 
  -2   7   8        0.57      -23.23     15.49 o 
  -1   7   8        0.46      -20.23     15.09 o 
   0   7   8       46.76       76.59     18.29 o 
   1   7   8       63.11       41.69     19.30 o 
   2   7   8        0.97       16.09     23.71 o 
   3   7   8       50.51        1.55     24.00 o 
   4   7   8      113.13      113.63     28.92 o 
   5   7   8       89.44       76.74     31.36 o 
   6   7   8        5.19        4.19     13.69 o 
   7   7   8      178.55      150.73     16.99 o 
   8   7   8        0.29       -9.41     13.93 o 
   9   7   8       56.28       60.95     16.01 o 
  10   7   8        1.58       20.49     15.76 o 
  11   7   8        0.24       -3.62     16.08 o 
  12   7   8       10.07       36.57     16.94 o 
  -8   8   8        4.10       30.61     21.02 o 
  -7   8   8        0.04      -16.42     19.23 o 
  -6   8   8        2.28      -18.54     19.78 o 
  -5   8   8        7.30       -3.57     19.31 o 
  -4   8   8       11.68       35.67     19.00 o 
  -3   8   8        7.38       -0.46     24.11 o 
  -2   8   8       24.88       10.08     27.66 o 
  -1   8   8        8.40      -10.54     27.55 o 
   0   8   8       23.02       17.93     28.47 o 
   1   8   8       44.39       46.51     27.49 o 
   2   8   8       67.05       81.39     28.24 o 
   3   8   8        2.20      -20.28     26.58 o 
   4   8   8        2.89      -16.04     24.11 o 
   5   8   8        0.22       23.37     26.17 o 
   6   8   8        0.02       -5.27     25.03 o 
   7   8   8        3.55       -1.12     18.91 o 
   8   8   8        1.16       -2.27     19.09 o 
 -18   1   9        6.63       -2.40     32.25 o 
 -17   1   9       44.46       53.46     19.77 o 
 -16   1   9        2.78      -11.69     14.77 o 
 -15   1   9      124.04      128.47     16.96 o 
 -14   1   9       76.03       81.68     15.55 o 
 -13   1   9      149.22      130.01     26.85 o 
 -12   1   9       17.32       14.97     12.75 o 
 -11   1   9        8.41       23.47     12.89 o 
 -10   1   9        5.28      -17.30     11.53 o 
  -9   1   9       13.54       14.39     11.35 o 
  -8   1   9       49.49       90.03     13.25 o 
  -7   1   9       14.92        9.40     12.14 o 
  -6   1   9       32.37       39.58     11.62 o 
  -5   1   9      561.57      519.08     22.58 o 
  -4   1   9        3.39       -0.63      9.91 o 
  -3   1   9        1.66        6.65      8.26 o 
  -2   1   9      536.72      517.50     19.02 o 
  -1   1   9       31.78       39.61      9.40 o 
   0   1   9      486.48      499.17     18.87 o 
   1   1   9      215.69      216.62     13.01 o 
   2   1   9       31.73       68.62      9.69 o 
   3   1   9      286.50      261.33     21.75 o 
   4   1   9      232.82      248.39     14.11 o 
   5   1   9      232.88      245.12     14.22 o 
   6   1   9     1463.30     1365.55     36.84 o 
   7   1   9      376.96      382.71     17.63 o 
   8   1   9       48.11       62.66     10.67 o 
   9   1   9       18.34        0.09      9.92 o 
  10   1   9       41.44       61.96     11.33 o 
  11   1   9      138.26      159.19     13.81 o 
  12   1   9      332.24      303.78     18.20 o 
  13   1   9      373.67      408.31     20.32 o 
  14   1   9      107.81      134.61     14.69 o 
  15   1   9      146.21      132.87     14.86 o 
  16   1   9      105.07      108.70     15.07 o 
  17   1   9       61.51       71.92     14.33 o 
  18   1   9       28.16       37.69     14.48 o 
 -18   2   9       11.06      -29.41     25.34 o 
 -17   2   9        0.11        1.41     31.42 o 
 -16   2   9       38.45       45.59     36.00 o 
 -15   2   9       30.19       43.51     20.01 o 
 -14   2   9        2.00       -4.49     24.28 o 
 -13   2   9        5.17        4.93     13.46 o 
 -12   2   9      564.36      608.77     27.20 o 
 -11   2   9      382.80      403.78     21.92 o 
 -10   2   9      189.45      223.26     17.87 o 
  -9   2   9      551.51      571.08     25.14 o 
  -8   2   9       17.34       18.33      9.95 o 
  -7   2   9      130.57      146.65     14.34 o 
  -6   2   9        0.30        8.47     10.41 o 
  -5   2   9       60.89       47.93     20.19 o 
  -4   2   9      616.75      673.29     26.39 o 
  -3   2   9      210.01      262.70     16.86 o 
  -2   2   9       80.07      123.66     10.83 o 
  -1   2   9      129.49      148.62     11.20 o 
   0   2   9      158.93      195.35     12.19 o 
   1   2   9      265.71      269.88     14.23 o 
   2   2   9       64.56       58.47     11.58 o 
   3   2   9      100.33      108.20     12.39 o 
   4   2   9       32.98       54.69     13.14 o 
   5   2   9      426.24      419.71     18.07 o 
   6   2   9      103.94      146.61     12.21 o 
   7   2   9       97.01       78.42     10.98 o 
   8   2   9       38.05       34.61     10.56 o 
   9   2   9      285.34      302.20     16.43 o 
  10   2   9       54.45       41.63     11.37 o 
  11   2   9       25.87       37.93     11.85 o 
  12   2   9       34.69       41.89     13.25 o 
  13   2   9        0.90       -4.64     11.55 o 
  14   2   9        0.28      -13.79     11.47 o 
  15   2   9       22.99       24.12     12.82 o 
  16   2   9      156.27      175.83     16.44 o 
  17   2   9       85.76      100.27     24.34 o 
  18   2   9      119.36      123.99     17.51 o 
 -17   3   9       22.65       12.83     30.81 o 
 -16   3   9        8.74       19.24     26.92 o 
 -15   3   9        0.01       25.20     28.98 o 
 -14   3   9       11.71       10.37     27.61 o 
 -13   3   9        0.72       -6.64     25.89 o 
 -12   3   9        0.19       -9.16     22.17 o 
 -11   3   9      206.33      287.00     36.94 o 
 -10   3   9       73.38      107.13     18.99 o 
  -9   3   9       15.36        8.11     11.39 o 
  -8   3   9        0.40       -4.12     11.53 o 
  -7   3   9       66.50       41.13     14.97 o 
  -6   3   9        2.44       22.20     11.89 o 
  -5   3   9      143.30      143.33     14.56 o 
  -4   3   9       51.91       47.93     11.65 o 
  -3   3   9       16.36       12.59     12.75 o 
  -2   3   9      112.97      127.18     15.14 o 
  -1   3   9      516.89      500.31     24.58 o 
   0   3   9       58.59       62.61      9.90 o 
   1   3   9       80.63      110.20     11.37 o 
   2   3   9       71.84       73.87     10.27 o 
   3   3   9      132.42      117.77     12.89 o 
   4   3   9        9.77       -3.21      9.20 o 
   5   3   9        0.87       -1.95      8.91 o 
   6   3   9       28.71       18.12      9.93 o 
   7   3   9        5.12       14.64      9.93 o 
   8   3   9       51.90       55.52     11.54 o 
   9   3   9      151.57      155.89     17.56 o 
  10   3   9       11.34       16.38     11.09 o 
  11   3   9        4.87      -12.98     10.69 o 
  12   3   9       48.09       50.01     12.61 o 
  13   3   9        0.36       -3.18     11.26 o 
  14   3   9        2.06        6.58     11.66 o 
  15   3   9       27.81       17.07     13.30 o 
  16   3   9       46.71       50.96     16.41 o 
  17   3   9       20.71       40.90     17.13 o 
 -16   4   9       14.84       10.14     30.76 o 
 -15   4   9       11.01       27.43     31.10 o 
 -14   4   9        1.15       33.62     26.92 o 
 -13   4   9        0.28        1.66     25.54 o 
 -12   4   9        2.52        2.43     15.98 o 
 -11   4   9      148.19      122.40     20.82 o 
 -10   4   9      285.74      291.42     24.89 o 
  -9   4   9        1.47       -2.30     15.65 o 
  -8   4   9        2.40       -0.47     14.39 o 
  -7   4   9       55.22       68.15     13.85 o 
  -6   4   9       33.47       26.52     12.02 o 
  -5   4   9      109.12      130.46     14.46 o 
  -4   4   9        3.55       -0.97     11.79 o 
  -3   4   9      134.19      143.69     22.51 o 
  -2   4   9       18.57       30.39     11.96 o 
  -1   4   9        1.92       14.26     11.23 o 
   0   4   9      334.52      311.41     18.44 o 
   1   4   9      304.03      302.06     18.29 o 
   2   4   9       87.84       75.46     10.50 o 
   3   4   9        0.41       -2.75      9.27 o 
   4   4   9       14.99       17.84      9.57 o 
   5   4   9       34.82       46.95     10.39 o 
   6   4   9       26.69       44.40     10.40 o 
   7   4   9       79.63      104.11     12.06 o 
   8   4   9       36.28       51.57     11.66 o 
   9   4   9       12.12        8.76     11.26 o 
  10   4   9        3.21       15.56     11.75 o 
  11   4   9      161.65      147.93     18.73 o 
  12   4   9       98.81       93.28     14.37 o 
  13   4   9       32.83       44.68     15.57 o 
  14   4   9       16.23       11.57     15.52 o 
  15   4   9       42.46       56.16     17.42 o 
  16   4   9        1.86       12.51     16.80 o 
 -14   5   9       94.50      169.53     37.29 o 
 -13   5   9       18.96       11.63     18.52 o 
 -12   5   9      149.47      138.32     23.00 o 
 -11   5   9        3.09      -21.38     16.54 o 
 -10   5   9        0.25       -5.50     16.97 o 
  -9   5   9        4.09       -0.86     26.38 o 
  -8   5   9        0.63       -9.85     16.38 o 
  -7   5   9       25.35       62.40     18.93 o 
  -6   5   9      166.60      167.41     20.97 o 
  -5   5   9       20.48       29.91     17.05 o 
  -4   5   9       13.28       12.41     15.38 o 
  -3   5   9       27.25       18.63     12.83 o 
  -2   5   9       23.08       27.83     12.48 o 
  -1   5   9       11.37       19.16     12.94 o 
   0   5   9        9.59       23.04     12.24 o 
   1   5   9      268.56      304.29     24.16 o 
   2   5   9      111.74      112.59     14.51 o 
   3   5   9       18.23      -15.73     13.10 o 
   4   5   9       47.63       71.88     13.82 o 
   5   5   9      137.49      139.46     13.32 o 
   6   5   9       80.98       82.72     11.98 o 
   7   5   9        5.03        0.07     11.15 o 
   8   5   9        1.46       -4.63     10.93 o 
   9   5   9        4.64       10.81     14.00 o 
  10   5   9      136.33      162.46     17.57 o 
  11   5   9       27.89       60.19     16.05 o 
  12   5   9        0.82       -9.55     14.24 o 
  13   5   9       28.49       18.85     16.49 o 
  14   5   9      110.98       99.60     18.73 o 
 -12   6   9        4.91        4.22     20.70 o 
 -11   6   9       52.11       55.33     20.19 o 
 -10   6   9        0.65        0.78     18.78 o 
  -9   6   9       48.82       63.05     21.44 o 
  -8   6   9        0.82      -21.58     18.08 o 
  -7   6   9        5.68      -25.01     30.47 o 
  -6   6   9       15.80       47.11     19.18 o 
  -5   6   9        0.62        6.66     18.23 o 
  -4   6   9       10.12       24.13     17.13 o 
  -3   6   9       22.17       12.72     16.75 o 
  -2   6   9       24.59       23.35     16.75 o 
  -1   6   9       21.83       29.94     16.30 o 
   0   6   9      102.80      104.48     26.23 o 
   1   6   9        4.01        0.34     12.41 o 
   2   6   9       82.04       45.85     13.96 o 
   3   6   9       15.80       10.05     25.64 o 
   4   6   9      122.10       95.23     14.88 o 
   5   6   9       33.73       29.00     13.90 o 
   6   6   9       88.93      108.80     16.10 o 
   7   6   9       31.14       14.34     14.63 o 
   8   6   9        0.99       12.14     14.54 o 
   9   6   9        1.08      -11.28     14.26 o 
  10   6   9       17.64       -2.76     14.63 o 
  11   6   9        3.86       11.29     14.60 o 
  12   6   9        9.77       26.24     17.14 o 
  -8   7   9        0.07       27.04     20.76 o 
  -7   7   9        5.70       -9.58     19.75 o 
  -6   7   9       32.42       46.69     21.02 o 
  -5   7   9       10.64        5.51     18.93 o 
  -4   7   9       11.31       36.62     19.06 o 
  -3   7   9       85.61       50.98     18.98 o 
  -2   7   9        7.72       34.61     18.92 o 
  -1   7   9       94.31      107.10     20.39 o 
   0   7   9       22.02        8.21     17.00 o 
   1   7   9        6.12       43.48     18.56 o 
   2   7   9        2.73      -28.12     25.66 o 
   3   7   9        9.57        6.70     27.89 o 
   4   7   9        5.35       24.23     28.35 o 
   5   7   9        2.67       24.01     18.54 o 
   6   7   9       38.06       40.00     18.96 o 
   7   7   9       54.27       68.59     15.89 o 
   8   7   9        0.24        3.77     16.20 o 
 -16   0  10        0.65        1.55     28.52 o 
 -15   0  10       29.06       49.03     29.61 o 
 -14   0  10       47.63       22.22     27.66 o 
 -13   0  10       27.97       44.10     26.75 o 
 -12   0  10      271.41      289.41     36.66 o 
 -11   0  10      390.50      326.41     35.97 o 
 -10   0  10        3.46       -6.13     23.08 o 
  -9   0  10       48.67       45.02     22.97 o 
  -8   0  10       66.47       57.27     25.72 o 
  -7   0  10      118.49      155.67     28.81 o 
  -6   0  10      155.55      153.95     28.87 o 
  -5   0  10       57.61       87.34     25.26 o 
  -4   0  10        2.62        8.72     13.43 o 
  -3   0  10      115.46      113.41     16.77 o 
  -2   0  10      400.01      429.77     25.49 o 
  -1   0  10      158.97      170.57     18.94 o 
   0   0  10      172.24      159.73     18.02 o 
   1   0  10       85.32       69.23     16.64 o 
   2   0  10       11.12      -10.32     13.82 o 
   3   0  10        8.71       10.64     13.49 o 
   4   0  10       62.76       92.77     16.72 o 
   5   0  10      180.59      189.29     24.43 o 
   6   0  10      214.91      224.55     21.24 o 
   7   0  10        4.29       12.52     14.68 o 
   8   0  10       34.75       21.82     15.63 o 
   9   0  10      640.68      656.25     49.03 o 
  10   0  10        1.69        1.61     27.01 o 
  11   0  10        2.50       22.08     17.18 o 
  12   0  10      113.93       98.12     38.00 o 
  13   0  10        2.42        9.13     17.24 o 
  14   0  10      111.44      126.84     21.72 o 
  15   0  10       70.29       92.13     22.82 o 
  16   0  10      119.10       97.31     21.88 o 
 -16   1  10       76.32      101.67     31.24 o 
 -15   1  10        0.10       -3.06     26.95 o 
 -14   1  10        4.38       25.20     36.20 o 
 -13   1  10       11.76       -4.46     18.70 o 
 -12   1  10       17.16       11.98     17.53 o 
 -11   1  10        0.93       16.16     17.50 o 
 -10   1  10       29.39       54.75     18.73 o 
  -9   1  10       66.65       58.33     18.02 o 
  -8   1  10        1.39       20.08     17.25 o 
  -7   1  10      215.07      237.31     21.72 o 
  -6   1  10       13.26       43.56     16.67 o 
  -5   1  10       38.35       52.54     15.99 o 
  -4   1  10       40.56       55.19     12.52 o 
  -3   1  10       24.98       10.63     15.70 o 
  -2   1  10      180.60      196.63     13.41 o 
  -1   1  10       29.94        7.99      9.63 o 
   0   1  10        1.52        8.06     10.87 o 
   1   1  10      230.82      242.06     14.35 o 
   2   1  10      273.08      293.42     15.70 o 
   3   1  10        5.31       -3.16      9.42 o 
   4   1  10       18.33        8.30      9.81 o 
   5   1  10      240.20      248.72     15.91 o 
   6   1  10      184.88      144.39     14.11 o 
   7   1  10      208.02      204.65     15.26 o 
   8   1  10       87.07      116.04     13.44 o 
   9   1  10        1.93      -10.00     10.62 o 
  10   1  10       35.80       33.46     15.71 o 
  11   1  10       99.83      116.97     14.20 o 
  12   1  10       49.43       52.74     13.01 o 
  13   1  10       11.63        5.56     13.76 o 
  14   1  10       20.47       10.52     13.13 o 
  15   1  10       27.20       18.16     13.45 o 
  16   1  10       14.52       23.12     14.33 o 
 -15   2  10        0.23      -29.80     19.99 o 
 -14   2  10       11.85        5.60     19.67 o 
 -13   2  10       11.71       25.82     15.73 o 
 -12   2  10      133.52      134.21     17.49 o 
 -11   2  10       22.61       25.97     17.75 o 
 -10   2  10        0.78        5.36     19.13 o 
  -9   2  10      224.73      194.51     48.65 o 
  -8   2  10        0.46       -5.32     20.53 o 
  -7   2  10      143.69      120.25     15.07 o 
  -6   2  10       90.34      107.89     14.26 o 
  -5   2  10       42.00       40.32     12.73 o 
  -4   2  10       99.36       81.80     13.33 o 
  -3   2  10      135.20      129.93     14.66 o 
  -2   2  10       68.05       71.38     17.91 o 
  -1   2  10       19.05        2.54     14.72 o 
   0   2  10       41.89       35.14     10.25 o 
   1   2  10      407.80      412.92     42.75 o 
   2   2  10        1.47       -0.94     10.00 o 
   3   2  10      172.12      172.52     13.44 o 
   4   2  10        2.89       10.37     10.54 o 
   5   2  10        0.21        0.45      9.67 o 
   6   2  10       82.62       99.69     12.41 o 
   7   2  10       31.72       44.25     11.36 o 
   8   2  10       21.25       28.54     11.24 o 
   9   2  10        3.22       15.54     11.82 o 
  10   2  10        0.62      -10.70     11.52 o 
  11   2  10       17.49        5.58     11.53 o 
  12   2  10       16.86       19.79     12.53 o 
  13   2  10        1.68       -3.12     12.68 o 
  14   2  10        2.91       -7.41     12.92 o 
  15   2  10       11.16       -4.78     13.55 o 
 -15   3  10       10.22       28.72     21.63 o 
 -14   3  10       61.03       53.10     22.29 o 
 -13   3  10       39.30        7.49     19.99 o 
 -12   3  10       29.01       49.71     27.38 o 
 -11   3  10        6.32       14.78     28.29 o 
 -10   3  10        0.39       19.87     24.97 o 
  -9   3  10       30.10       61.57     26.29 o 
  -8   3  10       40.19       42.58     13.97 o 
  -7   3  10       11.81        4.53     18.67 o 
  -6   3  10       47.96       36.00     13.78 o 
  -5   3  10      141.45      112.04     14.94 o 
  -4   3  10       15.26       13.91     13.04 o 
  -3   3  10        1.59        4.69     12.28 o 
  -2   3  10        8.80       -3.67     11.90 o 
  -1   3  10      333.49      385.69     21.49 o 
   0   3  10       97.72      111.94     13.76 o 
   1   3  10        5.73        9.14     12.07 o 
   2   3  10       33.97       39.26     12.25 o 
   3   3  10       97.38      114.54     12.86 o 
   4   3  10      234.76      245.68     17.53 o 
   5   3  10       30.83       14.36     10.76 o 
   6   3  10        1.70       -3.95     11.19 o 
   7   3  10       71.39       79.25     14.38 o 
   8   3  10        2.46      -14.48     10.87 o 
   9   3  10      109.86      125.18     14.37 o 
  10   3  10       94.81       98.64     14.04 o 
  11   3  10       46.07       73.15     13.81 o 
  12   3  10       35.60       59.09     13.85 o 
  13   3  10       98.41       79.01     15.10 o 
  14   3  10      142.38      109.49     15.96 o 
 -13   4  10        3.57      -22.91     26.75 o 
 -12   4  10        1.85      -17.87     28.58 o 
 -11   4  10      115.34      152.47     35.28 o 
 -10   4  10        6.89        8.60     17.59 o 
  -9   4  10       60.59       57.45     18.78 o 
  -8   4  10        9.73       35.51     17.56 o 
  -7   4  10        5.85      -11.75     15.26 o 
  -6   4  10        4.99       -1.94     12.97 o 
  -5   4  10        8.38       14.14     12.70 o 
  -4   4  10      110.63      148.68     16.01 o 
  -3   4  10        4.60      -13.50     12.38 o 
  -2   4  10        1.11       -4.58     12.52 o 
  -1   4  10        5.02        6.41     12.78 o 
   0   4  10       31.98       20.36     13.10 o 
   1   4  10       13.64        7.31     12.60 o 
   2   4  10       13.95        8.52     12.96 o 
   3   4  10       11.46        1.70     10.68 o 
   4   4  10        2.92        3.62     10.47 o 
   5   4  10       24.84       18.49     10.99 o 
   6   4  10        1.40       -4.34     10.75 o 
   7   4  10        1.77       -6.01     11.30 o 
   8   4  10       26.13       16.38     12.20 o 
   9   4  10       19.81       17.16     12.48 o 
  10   4  10       11.18       15.00     12.47 o 
  11   4  10       61.07       37.21     13.55 o 
  12   4  10       30.70       49.81     14.00 o 
  13   4  10      116.57      119.46     19.35 o 
 -11   5  10       10.25        1.75     20.00 o 
 -10   5  10        0.00       33.28     30.30 o 
  -9   5  10       21.02       52.03     20.18 o 
  -8   5  10        0.13        7.16     19.21 o 
  -7   5  10       32.35       37.45     18.57 o 
  -6   5  10        8.60       13.36     22.42 o 
  -5   5  10       25.37       21.21     18.48 o 
  -4   5  10       65.17       76.49     19.08 o 
  -3   5  10       30.89       25.30     14.35 o 
  -2   5  10       49.03       52.67     14.38 o 
  -1   5  10        1.16        3.58     13.18 o 
   0   5  10       58.30       32.72     14.10 o 
   1   5  10       14.53       -0.67     13.52 o 
   2   5  10       24.93       33.15     13.73 o 
   3   5  10        3.30       12.80     13.17 o 
   4   5  10       12.14        9.56     13.29 o 
   5   5  10        0.29       -3.72     11.31 o 
   6   5  10      264.60      240.56     16.85 o 
   7   5  10       76.03       52.67     12.93 o 
   8   5  10       56.74       34.95     13.44 o 
   9   5  10       96.29       39.40     16.38 o 
  10   5  10       16.30       18.56     27.21 o 
  11   5  10       69.75       98.06     17.57 o 
  -8   6  10       57.37       55.73     22.33 o 
  -7   6  10        1.74      -21.00     19.48 o 
  -6   6  10        3.76       25.13     18.63 o 
  -5   6  10        7.82       -8.40     18.27 o 
  -4   6  10        1.43      -11.26     18.00 o 
  -3   6  10       41.15       49.89     19.54 o 
  -2   6  10        0.24       20.85     17.91 o 
  -1   6  10        2.96       18.96     18.51 o 
   0   6  10      134.11      117.28     24.77 o 
   1   6  10        8.96        2.31     17.20 o 
   2   6  10        0.92        2.56     21.46 o 
   3   6  10        0.63        1.63     14.30 o 
   4   6  10       58.09       39.82     15.02 o 
   5   6  10       24.45       14.45     18.36 o 
   6   6  10        9.41      -11.29     17.71 o 
   7   6  10       41.17       60.82     19.48 o 
   8   6  10        8.58        4.30     15.53 o 
 -13   1  11        9.38      -14.16     19.42 o 
 -12   1  11        1.71       33.59     20.76 o 
 -11   1  11       14.25       18.30     23.94 o 
 -10   1  11       36.77       51.24     20.54 o 
  -9   1  11      182.06      252.40     25.76 o 
  -8   1  11        5.25        0.69     39.35 o 
  -7   1  11        1.16        0.22     16.80 o 
  -6   1  11      142.51      199.57     39.83 o 
  -5   1  11        0.33        9.06     26.72 o 
  -4   1  11       53.90       55.45     17.62 o 
  -3   1  11        2.48       -6.76     12.36 o 
  -2   1  11        3.99       14.72     13.16 o 
  -1   1  11      477.03      450.20     27.38 o 
   0   1  11       26.85       41.24     11.58 o 
   1   1  11       49.80       28.23     11.41 o 
   2   1  11       41.55       54.26     12.55 o 
   3   1  11       86.97       89.38     12.91 o 
   4   1  11       58.13       37.86     11.63 o 
   5   1  11        3.77       -8.59     11.56 o 
   6   1  11        1.76        3.65     11.36 o 
   7   1  11        3.82       20.27     12.35 o 
   8   1  11        9.20       11.67     12.26 o 
   9   1  11        1.33        3.71     12.09 o 
  10   1  11       16.74       21.17     13.22 o 
  11   1  11      162.33      161.05     16.12 o 
  12   1  11       97.96       75.78     15.11 o 
  13   1  11        1.78       -9.50     13.72 o 
 -12   2  11       24.13       30.55     21.45 o 
 -11   2  11        0.65       12.03     19.20 o 
 -10   2  11       58.28       17.70     37.83 o 
  -9   2  11        1.82      -18.30     17.25 o 
  -8   2  11        3.41       12.77     17.90 o 
  -7   2  11       15.62        5.21     27.26 o 
  -6   2  11        5.06       11.86     18.71 o 
  -5   2  11       15.01        7.13     13.37 o 
  -4   2  11      153.98      159.76     17.91 o 
  -3   2  11       24.95       12.55     13.74 o 
  -2   2  11        8.76       -3.90     12.95 o 
  -1   2  11      235.98      265.63     18.91 o 
   0   2  11       51.51       22.71     15.85 o 
   1   2  11       49.23       24.22     13.31 o 
   2   2  11       97.49      131.43     13.48 o 
   3   2  11       43.77       62.25     12.70 o 
   4   2  11        1.22        2.73     11.49 o 
   5   2  11       14.34       35.79     12.76 o 
   6   2  11       50.61       41.07     14.62 o 
   7   2  11      164.15      175.72     15.46 o 
   8   2  11       60.06       51.22     16.84 o 
   9   2  11       17.54      -16.59     12.37 o 
  10   2  11        1.57        9.22     13.01 o 
  11   2  11       13.53       18.19     13.95 o 
  12   2  11        0.81       -2.74     13.62 o 
 -11   3  11        4.39       -1.03     26.98 o 
 -10   3  11        0.10       31.16     30.01 o 
  -9   3  11       16.80       16.94     19.01 o 
  -8   3  11       37.98       34.24     19.29 o 
  -7   3  11       16.21       16.19     14.75 o 
  -6   3  11        7.99        2.90     14.63 o 
  -5   3  11       56.00       52.47     15.39 o 
  -4   3  11        8.60       17.55     14.61 o 
  -3   3  11      100.84       84.37     17.01 o 
  -2   3  11       14.52       16.80     13.76 o 
  -1   3  11       39.50       13.76     13.20 o 
   0   3  11        0.04      -13.71     12.89 o 
   1   3  11        0.48       -4.66     17.17 o 
   2   3  11       51.11       65.86     15.01 o 
   3   3  11        4.77       -2.52     11.33 o 
   4   3  11       63.88       64.52     12.16 o 
   5   3  11        4.85       -3.65     11.49 o 
   6   3  11        0.08       -1.63     14.27 o 
   7   3  11      118.90      116.68     14.60 o 
   8   3  11       32.27       22.47     14.22 o 
   9   3  11       15.07       14.82     13.33 o 
  10   3  11        0.71       -6.44     12.92 o 
  11   3  11        0.52       -2.79     13.36 o 
  -9   4  11        4.87       -6.76     28.58 o 
  -8   4  11      136.11      117.22     22.13 o 
  -7   4  11        2.77       41.50     19.31 o 
  -6   4  11       23.33       16.33     15.35 o 
  -5   4  11        7.81        2.32     14.67 o 
  -4   4  11        0.85        6.33     15.00 o 
  -3   4  11        9.78        9.83     13.90 o 
  -2   4  11       49.48       67.25     25.06 o 
  -1   4  11       56.46       31.54     14.48 o 
   0   4  11       36.59       37.31     14.90 o 
   1   4  11       27.86       35.32     15.10 o 
   2   4  11        1.13       10.19     14.47 o 
   3   4  11        6.98       -4.88     14.15 o 
   4   4  11      117.59      107.45     16.07 o 
   5   4  11       62.79       52.07     12.56 o 
   6   4  11        4.93       -3.23     12.31 o 
   7   4  11       22.30       18.37     13.07 o 
   8   4  11       27.52       21.72     13.42 o 
   9   4  11        1.59       -5.52     13.14 o 
  -6   5  11       40.11       26.79     20.29 o 
  -5   5  11        4.89       50.54     20.08 o 
  -4   5  11       10.53       22.78     29.55 o 
  -3   5  11       20.93       23.88     19.44 o 
  -2   5  11       71.17       66.16     16.60 o 
  -1   5  11       19.96       23.09     15.32 o 
   0   5  11        3.05        6.85     14.49 o 
   1   5  11        2.47        4.63     15.17 o 
   2   5  11       11.94       44.06     28.80 o 
   3   5  11       40.39       15.62     14.88 o 
   4   5  11       12.38      -14.76     13.61 o 
   5   5  11        0.05       11.03     15.66 o 
   6   5  11       13.66       12.31     15.28 o 
  -9   0  12        3.85      -10.65     29.61 o 
  -8   0  12        0.20       13.29     25.66 o 
  -7   0  12       59.92       90.78     28.47 o 
  -6   0  12       26.85       34.54     29.38 o 
  -5   0  12       16.56       44.22     29.38 o 
  -3   0  12       65.49       58.82     27.38 o 
  -2   0  12      117.50      263.58     37.92 o 
  -1   0  12      207.54      186.83     34.19 o 
   0   0  12      109.20       98.11     36.51 o 
   1   0  12      105.20      130.95     24.97 o 
   2   0  12       17.38       19.05     18.30 o 
   3   0  12        0.57      -23.93     15.95 o 
   4   0  12      126.06       91.12     20.39 o 
   5   0  12      158.50      226.55     25.09 o 
   6   0  12        1.87      -11.24     19.24 o 
   7   0  12       50.90       46.04     19.15 o 
   8   0  12      127.75      150.10     28.29 o 
  -8   1  12       36.39       23.83     19.79 o 
  -7   1  12       13.18       24.35     20.82 o 
  -6   1  12       19.03       48.34     30.76 o 
  -5   1  12        1.66       -7.87     21.08 o 
  -4   1  12        0.34       -5.99     17.13 o 
  -3   1  12       74.13       67.65     21.70 o 
  -2   1  12       23.23       10.52     14.58 o 
  -1   1  12       12.63       13.21     14.74 o 
   0   1  12        5.45       21.78     15.30 o 
   1   1  12        7.83       -4.13     12.49 o 
   2   1  12        7.05       12.58     12.51 o 
   3   1  12        2.72        7.08     12.95 o 
   4   1  12        8.71       16.96     13.18 o 
   5   1  12        2.78       -4.80     23.25 o 
   6   1  12        2.21        5.82     13.05 o 
   7   1  12       36.01       39.07     14.37 o 
   8   1  12        5.73       -6.53     13.99 o 
  -7   2  12        3.70        1.64     20.62 o 
  -6   2  12       33.75       79.71     22.63 o 
  -5   2  12        2.59       -1.16     23.20 o 
  -4   2  12        6.07        0.55     21.62 o 
  -3   2  12        6.14       -2.32     14.95 o 
  -2   2  12        8.76       29.22     15.21 o 
  -1   2  12        4.47        0.66     14.30 o 
   0   2  12       19.31       26.93     14.67 o 
   1   2  12        0.18       -7.57     17.02 o 
   2   2  12       74.52       68.36     24.17 o 
   3   2  12        5.32       -1.70     12.47 o 
   4   2  12       16.91       21.72     13.07 o 
   5   2  12       73.77       64.80     14.17 o 
   6   2  12       66.52       65.57     14.30 o 
   7   2  12        0.23       -3.86     13.48 o 
  -5   3  12        3.51       25.57     16.49 o 
  -4   3  12       70.87       73.70     16.72 o 
  -3   3  12        8.33       16.15     16.49 o 
  -2   3  12        2.39        1.92     18.57 o 
  -1   3  12       64.51       52.71     16.25 o 
   0   3  12        0.63        9.76     14.89 o 
   1   3  12        3.20        4.07     14.89 o 
   2   3  12       57.41       59.39     17.03 o 
   3   3  12        1.40      -22.02     14.68 o 
   4   3  12        1.98       14.51     18.38 o 
   5   3  12        0.07       13.80     13.71 o 
                                                 
